# Supplementary material for: The seventh pandemic of cholera in Europe revisited by microbial genomics
Source: Nat Commun. 2020 Oct 22;11:5347. doi: 10.1038/s41467-020-19185-y (PMC7582136; doi:10.1038/s41467-020-19185-y)
Supplement: Supplementary file 4 — Supplementary Data 1 [file 41467_2020_19185_MOESM4_ESM.xlsx]

## Sheet: Isolates and genomes
Tree position	Isolate name	Isolation year	Continent	UN Subregion	Country	County/Locality	Source	Serotype	wbeT	Serogroup in silico	ctxB in silico	tcpA in silico	VSP-II	Antimicrobial resistance phenotype	MIC NAL (mg/L)	incA/C plasmid	GI_AMR	SXT/R391	QRDR gyrA	QRDR parC	strA/strB	Other aminoglycosides	floR	sul1	sul2	tet(A)	dfrA1	VCA0637	VC0715	WASA	Wave	7PET sublineage	Ribotype (Grimont)	LSD2	EBI-ENA accession number	GenBank accession number	Coverage (X)	Source
1	A6	1957			Indonesia																										1				ERR025382			Mutreja et al. Nature 2011
2	6312-CDC	1961			Indonesia																										1			Outlier	ERR576981			Didelot et al. PLoS Genet 2015
3	6311-CDC	1961			Indonesia																										1				ERR576982			Didelot et al. PLoS Genet 2015
4	A18	1977			India																										1			Outlier	ERR025384			Mutreja et al. Nature 2011
5	D118-CDC	1961			China																										1			Outlier	ERR576972			Didelot et al. PLoS Genet 2015
6	2921-CDC	1962			China																										1				ERR579055			Didelot et al. PLoS Genet 2015
7	2881-CDC	1961			China																										1			Outlier	ERR579058			Didelot et al. PLoS Genet 2015
8	63244-CDC	1963			China																										1				ERR576980			Didelot et al. PLoS Genet 2015
9	2894-CDC	1961			China																										1			Outlier	ERR579057			Didelot et al. PLoS Genet 2015
10	2865-CDC	1961			China																										1				ERR579060			Didelot et al. PLoS Genet 2015
11	2981-CDC	1965			China																										1				ERR579053			Didelot et al. PLoS Genet 2015
12	CNRVC930027	1966			Egypt																										1			Outlier	ERR976397			Weill et al. Science 2017
13	CNRVC960976	1962	Oceania		New Guinea																										1				ERR1879629			Weill et al. Science 2017
14	CNRVC930060	1961			Philippines																										1				ERR1879564			Weill et al. Science 2017
15	CNRVC940044	1963			Philippines																										1				ERR1879573			Weill et al. Science 2017
16	2873-CDC	1961			China																										1				ERR579059			Didelot et al. PLoS Genet 2015
17	GD196110-CDC	1961			China																										1				ERR576971			Didelot et al. PLoS Genet 2015
18	2744-CDC	1962			China																										1			Outlier	ERR579066			Didelot et al. PLoS Genet 2015
19	CNRVC930061	1961			China																										1				ERR1879565			Weill et al. Science 2017
20	2914-CDC	1966			China																										1				ERR579056			Didelot et al. PLoS Genet 2015
21	CNRVC950218	1973			Philippines																										1				ERR1879584			Weill et al. Science 2017
22	3075-CDC	1974			China																										1			Outlier	ERR579050			Didelot et al. PLoS Genet 2015
23	2308-CDC	1978			China																										1				ERR579074			Didelot et al. PLoS Genet 2015
24	3289-CDC	1978			China																										1				ERR577143			Didelot et al. PLoS Genet 2015
25	2783-CDC	1964			China																										1				ERR579063			Didelot et al. PLoS Genet 2015
26	2957-CDC	1964			China																										1				ERR579054			Didelot et al. PLoS Genet 2015
27	CNRVC930036	1962			India																										1				ERR1879562			Weill et al. Science 2017
28	CNRVC930066	1964			India																										1				ERR1879566			Weill et al. Science 2017
29	CNRVC950100	1973			Malaysia																										1				ERR1879580			Weill et al. Science 2017
30	CNRVC930029	1971			Myanmar																										1				ERR1879559			Weill et al. Science 2017
31	CNRVC950641	1972			Myanmar																										1				ERR1879587			Weill et al. Science 2017
32	6310-CDC	1961			Indonesia																										1				ERR576983			Didelot et al. PLoS Genet 2015
33	3014-CDC	1969			China																										1				ERR579052			Didelot et al. PLoS Genet 2015
34	CNRVC961077	1963			Thailand																										1				ERR1879633			Weill et al. Science 2017
35	CNRVC930067	1963			Cambodia																										1				ERR1879567			Weill et al. Science 2017
36	CNRVC961129	1964			Viet Nam																										1				ERR1879634			Weill et al. Science 2017
37	CNRVC950161	1966			Viet Nam																										1				ERR1879581			Weill et al. Science 2017
38	CNRVC950165	1968			Viet Nam																										1				ERR1879582			Weill et al. Science 2017
39	CNRVC950172	1969			Viet Nam																										1				ERR1879583			Weill et al. Science 2017
40	642345-CDC	1964			China																										1				ERR576979			Didelot et al. PLoS Genet 2015
41	CNRVC960800	1965	Asia		Iran																										1				ERR1879604			Weill et al. Science 2017
42	CNRVC960778	1966	Asia		Iraq																										1			Outlier	ERR1879602			Weill et al. Science 2017
43	CNRVC960768	1966	Asia		Iraq																										1				ERR1879601			Weill et al. Science 2017
44	CNRVC961005	1964			Pakistan																										1				ERR1879630			Weill et al. Science 2017
45	CNRVC960799	1965	Asia		Iran																										1				ERR1879603			Weill et al. Science 2017
46	CNRVC930076	1965	Asia		Iran																										1				ERR1879568			Weill et al. Science 2017
47	CNRVC960842	1965	Asia		Iran																										1				ERR1879605			Weill et al. Science 2017
48	CNRVC960871	1965	Asia		Iran																										1				ERR1879606			Weill et al. Science 2017
49	CNRVC960872	1965	Asia		Iran																										1				ERR1879607			Weill et al. Science 2017
50	THSTI_GP160bis	1980			India																										1				ERR1880816			Weill et al. Science 2017
51	3304-CDC	1979			China																										1				ERR577142			Didelot et al. PLoS Genet 2015
52	3538-CDC	1981			China																										1				ERR577140			Didelot et al. PLoS Genet 2015
53	CNRVC930171	1984			Cote d'Ivoire																										1	EUR1/AFR1			ERR976411			Weill et al. Science 2017
54	CNRVC140136	1971	Europe	Southern Europe	Portugal		Human	Ogawa	wild type	O1	ctxB3	wild type	VSP-II	PB, CS	0.75	/	/	/	wild type	wild type	/	/	/	/	/	/	/	/	/	/	1	EUR1/AFR1			ERR976507			Weill et al. Science 2017
55	CNRVC930033	1970	Asia		Israel																										1	EUR1/AFR1			ERR1879561			Weill et al. Science 2017
56	CNRVC930044	1970	Asia		Lebanon																										1	EUR1/AFR1			ERR1879563			Weill et al. Science 2017
57	CNRVC950547	1971	Europe	Southern Europe	Spain	Barcelona (September)	Human	Ogawa	wild type	O1	ctxB3	wild type	VSP-II	PB, CS		/	/	/	wild type	wild type	/	/	/	/	/	/	/	/	/	/	1	EUR1/AFR1			ERR4175471		208	This study
58	CNRVC960635	1970			Guinea																										1	EUR1/AFR1			ERR976467			Weill et al. Science 2017
59	CNRVC140134	1971	Europe	Southern Europe	Portugal			Ogawa	wild type	O1	/	wild type	VSP-II	PB, CS		/	/	/	wild type	wild type	/	/	/	/	/	/	/	/	/	/	1	EUR1/AFR1			ERR976505			Weill et al. Science 2017
60	CNRVC950546	1971	Europe	Western Europe	France	Bayonne	Human	Ogawa	wild type	O1	ctxB3	wild type	VSP-II	PB, CS		/	/	/	wild type	wild type	/	/	/	/	/	/	/	/	/	/	1	EUR1/AFR1			ERR4175472		57	This study
61	CNRVC930037	1970			Sierra Leone																										1	EUR1/AFR1			ERR976398			Weill et al. Science 2017
62	IC12775	1970	Asia	Western Asia	Turkey	Istanbul (Oct)	Human		wild type	O1	ctxB3	wild type	VSP-II	Not done		/	/	/	wild type	wild type	/	/	/	/	/	/	/	/	/	/	1	EUR1/AFR1			ERR4175469		94	This study
63	12_1970	1970	Asia		Israel																										1	EUR1/AFR1			ERR042749			Weill et al. Science 2017
64	CNRVC930127	1970			Guinea																										1	EUR1/AFR1			ERR976403			Weill et al. Science 2017
65	CNRVC950556	1973	Africa	Northern Africa	Tunisia		Human	Ogawa	wild type	O1	ctxB3	wild type	VSP-II	PB, CS		/	/	/	wild type	wild type	/	/	/	/	/	/	/	/	/	/	1	EUR1/AFR1			ERR4175470		208	This study
66	CNRVC150228	1973			Tunisia																										1	EUR1/AFR1			ERR1879436			Weill et al. Science 2017
67	CNRVC950376	1974			Tunisia																										1	EUR1/AFR1			ERR976441			Weill et al. Science 2017
68	CNRVC950250	1973	Europe	Southern Europe	Italy	Napoli	Human	Ogawa	wild type	O1	ctxB3	wild type	VSP-II	PB, CS		/	/	/	wild type	wild type	/	/	/	/	/	/	/	/	/	/	1	EUR1/AFR1			ERR1879585			Weill et al. Science 2017
69	CNRVC950248	1973	Europe	Southern Europe	Italy	Brindisi	Human	Ogawa	wild type	O1	ctxB3	wild type	VSP-II	PB, CS		/	/	/	wild type	wild type	/	/	/	/	/	/	/	/	/	/	1	EUR1/AFR1			ERR4175484		198	This study
70	CNRVC930167	1974	Africa	Northern Africa	Algeria																										1	EUR1/AFR1			ERR976407			Weill et al. Science 2017
71	CNRVC950431	1974			Morocco																										1	EUR1/AFR1			ERR976445			Weill et al. Science 2017
72	CNRVC960922	1970	Asia		Lebanon																										1	EUR1/AFR1			ERR1879628			Weill et al. Science 2017
73	CNRVC960629	1970			Guinea																										1	EUR1/AFR1			ERR976466			Weill et al. Science 2017
74	A4	1973	Unknown		Unknown																										1	EUR1/AFR1		Outlier	ERR025380			Mutreja et al. Nature 2011
75	CNRVC960627	1970			Ghana																										1	EUR1/AFR1			ERR976465			Weill et al. Science 2017
76	CNRVC960951	1970			Libya																										1	EUR1/AFR1			ERR976471			Weill et al. Science 2017
77	CNRVC961014	1970			Sierra Leone																										1	EUR1/AFR1			ERR976475			Weill et al. Science 2017
78	CNRVC150131	1970	Europe	Eastern Europe	Ukraine	Odessa	Sea water	Ogawa	wild type	O1	/	wild type	VSP-II	PB, CS		/	/	/	wild type	wild type	/	/	/	/	/	/	/	/	/	/	1	EUR1/AFR1			ERR1878613			Weill et al. Science 2017
79	CNRVC961018	1970	Europe	Eastern Europe	Slovakia	Vojany	Human	Ogawa	wild type	O1	ctxB3	wild type	VSP-II	PB, CS		/	/	/	wild type	wild type	/	/	/	/	/	/	/	/	/	/	1	EUR1/AFR1			ERR1879632			Weill et al. Science 2017
80	CNRVC930030	1970	Europe	Eastern Europe	Slovakia	Vojany	Human	Ogawa	wild type	O1	ctxB3	wild type	VSP-II	PB, CS		/	/	/	wild type	wild type	/	/	/	/	/	/	/	/	/	/	1	EUR1/AFR1			ERR1879560			Weill et al. Science 2017
81	CNRVC961017	1970	Europe	Eastern Europe	Slovakia	Vojany	Human	Ogawa	wild type	O1	ctxB3	wild type	VSP-II	PB, CS		/	/	/	wild type	wild type	/	/	/	/	/	/	/	/	/	/	1	EUR1/AFR1			ERR1879631			Weill et al. Science 2017
82	CNRVC150244	1973	Asia		Turkey																										1	EUR1/AFR1	B5a		ERR1879541			Weill et al. Science 2017
83	RKI-ZBS2-CH8	1971	Europe	Southern Europe	Spain	Barcelona (October)	Human	Inaba	C506A (A169-to-E)	O1	/	wild type	/	PB, CS		/	/	/	wild type	wild type	/	/	/	/	/	/	/	/	/	/	1	EUR1/AFR1	B5a		ERR1880796			Weill et al. Science 2017
84	CNRVC950525	1975	Asia	Western Asia	Saudi Arabia		Human	Inaba	C506A (A169-to-E)	O1	ctxB3	wild type	VSP-II	PB, CS		/	/	/	wild type	wild type	/	/	/	/	/	/	/	/	/	/	1	EUR1/AFR1			ERR4175475		209	This study
85	CNRVC950543	1975			Comoros																										1	EUR1/AFR1			ERR976453			Weill et al. Science 2017
86	CNRVC950540	1975			Comoros																										1	EUR1/AFR1			ERR976452			Weill et al. Science 2017
87	CNRVC950535	1975			Comoros																										1	EUR1/AFR1			ERR976451			Weill et al. Science 2017
88	CNRVC950498	1972			Morocco																										1	EUR1/AFR1			ERR976450			Weill et al. Science 2017
89	CNRVC950468	1972			Morocco																										1	EUR1/AFR1			ERR976447			Weill et al. Science 2017
90	CNRVC140135	1971	Europe	Southern Europe	Portugal		Human	Ogawa	wild type	O1	ctxB3	wild type	VSP-II	STR		/	/	/	wild type	wild type	/	/	/	/	/	/	/	/	/	/	1	EUR1/AFR1			ERR976506			Weill et al. Science 2017
91	CNRVC950466	1972			Morocco																										1	EUR1/AFR1			ERR976446			Weill et al. Science 2017
92	CNRVC950534	1975	Africa	Northern Africa	Algeria		Human	Ogawa	wild type	O1	ctxB3	wild type	VSP-II	PB, CS		/	/	/	wild type	wild type	/	/	/	/	/	/	/	/	/	/	1	EUR1/AFR1			ERR4175473		75	This study
93	CNRVC950520	1975	Africa	Northern Africa	Algeria		Human	Ogawa	wild type	O1	ctxB3	wild type	VSP-II	PB, CS		/	/	/	wild type	wild type	/	/	/	/	/	/	/	/	/	/	1	EUR1/AFR1			ERR4175478		208	This study
94	CNRVC950521	1975	Africa	Northern Africa	Algeria		Human	Ogawa	wild type	O1	ctxB3	wild type	VSP-II	PB, CS		/	/	/	wild type	wild type	/	/	/	/	/	/	/	/	/	/	1	EUR1/AFR1			ERR4175477		93	This study
95	CNRVC950418	1974	Europe	Western Europe	France	Marseille	Human	Ogawa	wild type	O1	ctxB3	wild type	VSP-II	PB, CS		/	/	/	wild type	wild type	/	/	/	/	/	/	/	/	/	/	1	EUR1/AFR1			ERR976444			Weill et al. Science 2017
96	CNRVC930166	1975			Algeria																										1	EUR1/AFR1			ERR976406			Weill et al. Science 2017
97	CNRVC950487	1972			Morocco																										1	EUR1/AFR1			ERR976449			Weill et al. Science 2017
98	1_1970	1970	Asia		Israel																										1	EUR1/AFR1			ERR042745			Weill et al. Science 2017
99	CNRVC950558	1971			Tunisia																										1	EUR1/AFR1			ERR976454			Weill et al. Science 2017
100	CNRVC960949	1970			Libya																										1	EUR1/AFR1			ERR976470			Weill et al. Science 2017
101	CNRVC950559	1971			Tunisia																										1	EUR1/AFR1			ERR976455			Weill et al. Science 2017
102	CNRVC950476	1972			Morocco																										1	EUR1/AFR1			ERR976448			Weill et al. Science 2017
103	CNRVC960946	1970			Liberia																										1	EUR1/AFR1			ERR976469			Weill et al. Science 2017
104	CNRVC960928	1970			Liberia																										1	EUR1/AFR1			ERR976468			Weill et al. Science 2017
105	CNRVC950569	1971			Angola																										1	EUR1/AFR1			ERR976457			Weill et al. Science 2017
106	CNRVC950568	1971			Angola																										1	EUR1/AFR1			ERR976456			Weill et al. Science 2017
107	RKI-ZBS2-CH19	1972			Angola																										1	EUR1/AFR1			ERR1880793			Weill et al. Science 2017
108	CNRVC950425	1974	Europe	Southern Europe	Portugal		Human	Inaba	G103A (G35-to-R)	O1	ctxB3	wild type	VSP-II	PB, CS		/	/	/	wild type	wild type	/	/	/	/	/	/	/	/	/	/	1	EUR1/AFR1			ERR4175481		206.9	This study
109	CNRVC140137	1974	Europe	Southern Europe	Portugal		Human	Inaba	G103A (G35-to-R)	O1	ctxB3	wild type	VSP-II	PB, CS	2	/	/	/	wild type	wild type	/	/	/	/	/	/	/	/	/	/	1	EUR1/AFR1			ERR976508			Weill et al. Science 2017
110	CNRVC140139	1974	Europe	Southern Europe	Portugal		Human	Inaba	G103A (G35-to-R)	O1	ctxB3	wild type	VSP-II	PB, CS	2	/	/	/	wild type	wild type	/	/	/	/	/	/	/	/	/	/	1	EUR1/AFR1			ERR976510			Weill et al. Science 2017
111	CNRVC950522	1975	Europe	Southern Europe	Portugal		Human	Inaba	G103A (G35-to-R)	O1	ctxB3	wild type	VSP-II	PB, CS		/	/	/	wild type	wild type	/	/	/	/	/	/	/	/	/	/	1	EUR1/AFR1			ERR4175476		162.3	This study
112	CNRVC950532	1975	Europe	Southern Europe	Portugal		Human	Inaba	G103A (G35-to-R)	O1	ctxB3	wild type	VSP-II	PB, CS		/	/	/	wild type	wild type	/	/	/	/	/	/	/	/	/	/	1	EUR1/AFR1			ERR4175474		208.1	This study
113	CNRVC950412	1974	Europe	Southern Europe	Portugal		Human	Ogawa	wild type	O1	ctxB3	wild type	VSP-II	PB, CS		/	/	/	wild type	wild type	/	/	/	/	/	/	/	/	/	/	1	EUR1/AFR1			ERR4175483		200.3	This study
114	CNRVC950419	1974	Europe	Southern Europe	Portugal		Human	Ogawa	wild type	O1	ctxB3	wild type	VSP-II	PB, CS		/	/	/	wild type	wild type	/	/	/	/	/	/	/	/	/	/	1	EUR1/AFR1			ERR4175482		208.9	This study
115	NICD_69147	1980			Republic of South Africa																										1	EUR1/AFR1			ERR1880786			Weill et al. Science 2017
116	NICD_69173	1980			Republic of South Africa																										1	EUR1/AFR1			ERR1880791			Weill et al. Science 2017
117	NICD_69175	1980			Republic of South Africa																										1	EUR1/AFR1			ERR1880792			Weill et al. Science 2017
118	CNRVC900123	1990			Malawi																										1	EUR1/AFR1		Outlier	ERR976393			Weill et al. Science 2017
119	CNRVC900105	1990			Angola																										1	EUR1/AFR1			ERR976391			Weill et al. Science 2017
120	CNRVC900117	1990			Malawi																										1	EUR1/AFR1			ERR976392			Weill et al. Science 2017
121	CNRVC920194	1990			Angola																										1	EUR1/AFR1			ERR976396			Weill et al. Science 2017
122	CNRVC920170	1989			Malawi																										1	EUR1/AFR1			ERR976394			Weill et al. Science 2017
123	CNRVC900125	1990			Mozambique																										1	EUR1/AFR1			ERR1879547			Weill et al. Science 2017
124	CNRVC920049	1992			Malawi																										1	EUR1/AFR1			ERR976523			Weill et al. Science 2017
125	A152	1991			Mozambique																										1	EUR1/AFR1			ERR018152			Mutreja et al. Nature 2011
126	A154	1991			Mozambique																										1	EUR1/AFR1			ERR018151			Mutreja et al. Nature 2011
127	C8178	1992			Mozambique																										1	EUR1/AFR1			ERR1877616			Weill et al. Science 2017
128	A155	1991			Mozambique																										1	EUR1/AFR1			ERR018150			Mutreja et al. Nature 2011
129	CNRVC950514	1970-1973	Africa	Western Africa	Togo		Human	Ogawa	wild type	O1	ctxB3	wild type	VSP-II	PB, CS		/	/	/	wild type	wild type	/	/	/	/	/	/	/	/	/	/	1	EUR1/AFR1			ERR4175480		207.6	This study
130	THSTI_GP106bis	1970-1973			Togo																										1	EUR1/AFR1			ERR1880815			Weill et al. Science 2017
131	CNRVC950518	1970-1973	Africa	Western Africa	Togo		Human	Ogawa	wild type	O1	ctxB3	wild type	VSP-II	PB, CS		/	/	/	wild type	wild type	/	/	/	/	/	/	/	/	/	/	1	EUR1/AFR1			ERR4175479		208.8	This study
132	CNRVC950223	1971			Ghana																										1	EUR1/AFR1			ERR976429			Weill et al. Science 2017
133	CNRVC950224	1971			Ghana																										1	EUR1/AFR1			ERR976430			Weill et al. Science 2017
134	CNRVC960623	1970			Ghana																										1	EUR1/AFR1			ERR976464			Weill et al. Science 2017
135	CNRVC960575	1970			Benin																										1	EUR1/AFR1			ERR976459			Weill et al. Science 2017
136	CNRVC960579	1970			Benin																										1	EUR1/AFR1			ERR976460			Weill et al. Science 2017
137	CNRVC930079	1970	Europe	Western Europe	France	Dourdan	Human	Ogawa	wild type	O1	ctxB3	wild type	VSP-II	PB, CS		/	/	/	wild type	wild type	/	/	/	/	/	/	/	/	/	/	1	EUR1/AFR1			ERR1879569			Weill et al. Science 2017
138	CNRVC950105	1974			Burkina Faso																										1	EUR1/AFR1			ERR976418			Weill et al. Science 2017
139	CNRVC950343	1972			Senegal																										1	EUR1/AFR1			ERR976435			Weill et al. Science 2017
140	CNRVC950345	1971			Senegal																										1	EUR1/AFR1			ERR976436			Weill et al. Science 2017
141	CNRVC950340	1974			Senegal																										1	EUR1/AFR1			ERR1879586			Weill et al. Science 2017
142	CNRVC950253	1973			Senegal																										1	EUR1/AFR1			ERR976433			Weill et al. Science 2017
143	CNRVC950326	1974			Senegal																										1	EUR1/AFR1			ERR976434			Weill et al. Science 2017
144	CNRVC950203	1970			Cote d'Ivoire																										1	EUR1/AFR1			ERR976428			Weill et al. Science 2017
145	CNRVC950189	1973			Cote d'Ivoire																										1	EUR1/AFR1			ERR976426			Weill et al. Science 2017
146	CNRVC950191	1973			Cote d'Ivoire																										1	EUR1/AFR1			ERR976427			Weill et al. Science 2017
147	CNRVC950235	1970			Nigeria																										1	EUR1/AFR1			ERR976431			Weill et al. Science 2017
148	CNRVC950238	1970			Nigeria																										1	EUR1/AFR1			ERR976432			Weill et al. Science 2017
149	CNRVC950087	1972			Chad																										1	EUR1/AFR1			ERR976416			Weill et al. Science 2017
150	CNRVC950142	1971			Cameroon																										1	EUR1/AFR1			ERR976423			Weill et al. Science 2017
151	CNRVC950140	1971			Cameroon																										1	EUR1/AFR1			ERR976421			Weill et al. Science 2017
152	CNRVC950040	1972			Chad																										1	EUR1/AFR1			ERR976415			Weill et al. Science 2017
153	CNRVC930046	1971			Chad																										1	EUR1/AFR1			ERR976401			Weill et al. Science 2017
154	CNRVC930075	1970			Mali																										1	EUR1/AFR1			ERR976402			Weill et al. Science 2017
155	CNRVC960959	1970			Niger																										1	EUR1/AFR1			ERR976473			Weill et al. Science 2017
156	CNRVC960971	1970			Niger																										1	EUR1/AFR1			ERR976474			Weill et al. Science 2017
157	CNRVC960952	1970			Mali																										1	EUR1/AFR1			ERR976472			Weill et al. Science 2017
158	CNRVC960552	1970			Cote d'Ivoire																										1	EUR1/AFR1			ERR976458			Weill et al. Science 2017
159	CNRVC950182	1973			Cote d'Ivoire																										1	EUR1/AFR1			ERR976425			Weill et al. Science 2017
160	CNRVC950106	1974			Burkina Faso																										1	EUR1/AFR1			ERR976419			Weill et al. Science 2017
161	CNRVC950396	1974			Burkina Faso																										1	EUR1/AFR1			ERR976442			Weill et al. Science 2017
162	CNRVC950405	1974			Burkina Faso																										1	EUR1/AFR1			ERR976443			Weill et al. Science 2017
163	CNRVC950143	1971			Cameroon																										1	EUR1/AFR1			ERR976424			Weill et al. Science 2017
164	CNRVC950138	1971			Cameroon																										1	EUR1/AFR1			ERR976420			Weill et al. Science 2017
165	CNRVC930042	1971			Cameroon																										1	EUR1/AFR1			ERR976400			Weill et al. Science 2017
166	CNRVC950141	1971			Cameroon																										1	EUR1/AFR1			ERR976422			Weill et al. Science 2017
167	CNRVC950358	1974			Chad																										1	EUR1/AFR1			ERR976437			Weill et al. Science 2017
168	CNRVC950360	1974			Chad																										1	EUR1/AFR1			ERR976438			Weill et al. Science 2017
169	CNRVC950364	1972			Chad																										1	EUR1/AFR1			ERR976439			Weill et al. Science 2017
170	CNRVC950366	1974			Chad																										1	EUR1/AFR1			ERR976440			Weill et al. Science 2017
171	CNRVC150217	1982			Ghana/Nigeria																										1	EUR1/AFR1			ERR1879391			Weill et al. Science 2017
172	CNRVC930187	1982			Algeria																										1	EUR1/AFR1			ERR976413			Weill et al. Science 2017
173	CNRVC150229	1981			Tunisia																										1	EUR1/AFR1			ERR1879437			Weill et al. Science 2017
174	CNRVC980046	1985			Benin																										1	EUR1/AFR1			ERR976483			Weill et al. Science 2017
175	F135	1993			Cameroon																										1	EUR1/AFR1			ERR1879651			Weill et al. Science 2017
176	CNRVC930168	1982			Algeria																										1	EUR1/AFR1			ERR976408			Weill et al. Science 2017
177	CNRVC930164	1983			Algeria																										1	EUR1/AFR1			ERR976405			Weill et al. Science 2017
178	CNRVC980041	1984			Mali																										1	EUR1/AFR1			ERR976480			Weill et al. Science 2017
179	CNRVC980043	1985			Mali																										1	EUR1/AFR1			ERR976481			Weill et al. Science 2017
180	863-CDC	1986			Mauritania																										1	EUR1/AFR1			ERR576978			Didelot et al. PLoS Genet 2015
181	CNRVC980040	1984			Burkina Faso																										1	EUR1/AFR1			ERR976479			Weill et al. Science 2017
182	CNRVC980049	1984			Burkina Faso																										1	EUR1/AFR1			ERR976486			Weill et al. Science 2017
183	CNRVC980048	1984			Burkina Faso																										1	EUR1/AFR1			ERR976485			Weill et al. Science 2017
184	CNRVC140132	1988			Angola																										1	EUR1/AFR1			ERR976503			Weill et al. Science 2017
185	CNRVC140129	1988			Angola																										1	EUR1/AFR1			ERR976500			Weill et al. Science 2017
186	A5	1989			Angola																										1	EUR1/AFR1			ERR025381			Mutreja et al. Nature 2011
187	CNRVC920176	1989			Sao Tome																										1	EUR1/AFR1			ERR1879552			Weill et al. Science 2017
188	SaoTome21	1989			Sao Tome																										1	EUR1/AFR1			ERR1880798			Weill et al. Science 2017
189	CNRVC140131	1988			Angola																										1	EUR1/AFR1			ERR976502			Weill et al. Science 2017
190	CNRVC140127	1988			Angola																										1	EUR1/AFR1			ERR976498			Weill et al. Science 2017
191	CNRVC140128	1988			Angola																										1	EUR1/AFR1			ERR976499			Weill et al. Science 2017
192	CNRVC140130	1988			Angola																										1	EUR1/AFR1			ERR976501			Weill et al. Science 2017
193	CNRVC920027	1992			Angola																										1	EUR1/AFR1			ERR976522			Weill et al. Science 2017
194	CNRVC950002	1995			Angola																										1	EUR1/AFR1			ERR998664			Weill et al. Science 2017
195	CNRVC950007	1995			Angola																										1	EUR1/AFR1			ERR998665			Weill et al. Science 2017
196	CNRVC940011	1994			Angola																										1	EUR1/AFR1			ERR976532			Weill et al. Science 2017
197	CNRVC940012	1994			Angola																										1	EUR1/AFR1			ERR976533			Weill et al. Science 2017
198	CNRVC150245	1988			Cote d'Ivoire																										1	EUR1/AFR1			ERR1879542			Weill et al. Science 2017
199	CNRVC150227	1988			Cote d'Ivoire																										1	EUR1/AFR1			ERR1879435			Weill et al. Science 2017
200	CNRVC140140	1988			Cote d'Ivoire																										1	EUR1/AFR1			ERR976511			Weill et al. Science 2017
201	CNRVC150231	1988			Cote d'Ivoire																										1	EUR1/AFR1			ERR1879535			Weill et al. Science 2017
202	CNRVC140141	1988			Cote d'Ivoire																										1	EUR1/AFR1			ERR976512			Weill et al. Science 2017
203	CNRVC150210	1988			Cote d'Ivoire																										1	EUR1/AFR1			ERR1879384			Weill et al. Science 2017
204	CNRVC950014	1995			Ecuador																										1	AFR2/LAM1			ERR1879579			Domman et al. Science 2017
205	CNRVC140121	1991			Brazil																										1	AFR2/LAM1			ERR976492			Domman et al. Science 2017
206	V01-CDC	1991			Chile																										1	AFR2/LAM1			ERR576950			Didelot et al. PLoS Genet 2015
207	C6706-CDC	1991			Peru																										1	AFR2/LAM1			ERR576973			Didelot et al. PLoS Genet 2015
208	688	2006			Mexico																										1	AFR2/LAM1		Outlier	ERR108537			Domman et al. Science 2017
209	A184	1992			Colombia																										1	AFR2/LAM1			ERR018146			Mutreja et al. Nature 2011
210	CNRVC140118	1991			Brazil																										1	AFR2/LAM1			ERR976489			Domman et al. Science 2017
211	A180	1992			Colombia																										1	AFR2/LAM1			ERR018148			Mutreja et al. Nature 2011
212	A177	1992			Colombia																										1	AFR2/LAM1			ERR018149			Mutreja et al. Nature 2011
213	A32	1991			Peru																										1	AFR2/LAM1			ERR025390			Mutreja et al. Nature 2011
214	A27	1991			Peru																										1	AFR2/LAM1			ERR025378			Mutreja et al. Nature 2011
215	A31	1991			Peru																										1	AFR2/LAM1			ERR025389			Mutreja et al. Nature 2011
216	A185	1992			Colombia																										1	AFR2/LAM1			ERR018156			Mutreja et al. Nature 2011
217	A29	1991			Peru																										1	AFR2/LAM1			ERR025388			Mutreja et al. Nature 2011
218	C8799	1992			Uganda																										1	AFR2/LAM1			ERR1877636			Weill et al. Science 2017
219	F4170	1997			Nigeria																										1	AFR2/LAM1			ERR1879657			Weill et al. Science 2017
220	C8798	1992			Uganda																										1	AFR2/LAM1			ERR1877619			Weill et al. Science 2017
221	CNRVC940183	1994			French Guiana																										1	AFR2/LAM1			ERR1879578			Domman et al. Science 2017
222	CNRVC930025	1993			French Guiana																										1	AFR2/LAM1			ERR1879554			Domman et al. Science 2017
223	CNRVC140122	1992			Brazil																										1	AFR2/LAM1			ERR976493			Domman et al. Science 2017
224	CNRVC140125	1992			Bolivia																										1	AFR2/LAM1			ERR976496			Domman et al. Science 2017
225	CNRVC140117	1991			Bolivia																										1	AFR2/LAM1			ERR976488			Domman et al. Science 2017
226	CNRVC140126	1991			Bolivia																										1	AFR2/LAM1			ERR976497			Domman et al. Science 2017
227	CNRVC140123	1992			Bolivia																										1	AFR2/LAM1			ERR976494			Domman et al. Science 2017
228	A316	1993			Argentina																										1	AFR2/LAM1			ERR018181			Mutreja et al. Nature 2011
229	CNRVC140124	1992			Bolivia																										1	AFR2/LAM1			ERR976495			Domman et al. Science 2017
230	X190-CDC	1991			Peru																										1	AFR2/LAM1			ERR580006			Didelot et al. PLoS Genet 2015
231	A201	1992			Argentina																										1	AFR2/LAM1			ERR018167			Mutreja et al. Nature 2011
232	A231	1991			Mexico																										1	AFR2/LAM1			ERR018161			Mutreja et al. Nature 2011
233	A232	1991			Mexico																										1	AFR2/LAM1			ERR018159			Mutreja et al. Nature 2011
234	A200	1992			Argentina																										1	AFR2/LAM1			ERR018168			Mutreja et al. Nature 2011
235	A193	1992			Bolivia																										1	AFR2/LAM1			ERR018160			Mutreja et al. Nature 2011
236	A186	1992			Argentina																										1	AFR2/LAM1			ERR018158			Mutreja et al. Nature 2011
237	3024-CDC	1973			China																										1				ERR579051			Didelot et al. PLoS Genet 2015
238	CNRVC960918	1970	Asia		Jordan																										1	EUR2/AFR3			ERR1879627			Weill et al. Science 2017
239	CNRVC150132	1974	Europe	Eastern Europe	Ukraine	Kerch	Human	Inaba	C157T (Q53-to-STOP)	O1	ctxB3	wild type	VSP-II	PB, CS		/	/	/	wild type	wild type	/	/	/	/	/	/	/	/	/	/	1	EUR2/AFR3			ERR1878614			Weill et al. Science 2017
240	CNRVC930038	1970			Ethiopia																										1	EUR2/AFR3			ERR976399			Weill et al. Science 2017
241	CNRVC960596	1970			Ethiopia																										1	EUR2/AFR3			ERR976463			Weill et al. Science 2017
242	CNRVC960891	1970	Asia		Israel																										1	EUR2/AFR3			ERR1879624			Weill et al. Science 2017
243	CNRVC960899	1970	Asia		Israel																										1	EUR2/AFR3			ERR1879625			Weill et al. Science 2017
244	CNRVC960911	1970	Asia		Israel																										1	EUR2/AFR3			ERR1879626			Weill et al. Science 2017
245	4_1970	1970	Asia		Israel																										1	EUR2/AFR3			ERR042748			Weill et al. Science 2017
246	N16961	1975			Bangladesh																										1					LT907989/LT907990		Heidelberg et al. Nature 2000
247	A19	1971			Bangladesh																										1				ERR025385			Mutreja et al. Nature 2011
248	1551-CDC	1979			China																										1				ERR579083			Didelot et al. PLoS Genet 2015
249	132-CDC	1978			China																										1				ERR579087			Didelot et al. PLoS Genet 2015
250	3564-CDC	1982			China																										1				ERR577139			Didelot et al. PLoS Genet 2015
251	2578-CDC	1985			China																										1				ERR579919			Didelot et al. PLoS Genet 2015
252	3626-CDC	1983			China																										1				ERR576995			Didelot et al. PLoS Genet 2015
253	2752-CDC	1981			China																										1				ERR579065			Didelot et al. PLoS Genet 2015
254	1283-CDC	1984			China																										1				ERR579088			Didelot et al. PLoS Genet 2015
255	3633-CDC	1984			China																										1				ERR576988			Didelot et al. PLoS Genet 2015
256	2833-CDC	1979			China																										1				ERR579062			Didelot et al. PLoS Genet 2015
257	3497-CDC	1980			China																										1				ERR577141			Didelot et al. PLoS Genet 2015
258	3735-CDC	1988			China																										1				ERR576987			Didelot et al. PLoS Genet 2015
259	2580-CDC	1989			China																										1			Outlier	ERR579070			Didelot et al. PLoS Genet 2015
260	3595-CDC	1983			China																										1				ERR576996			Didelot et al. PLoS Genet 2015
261	2574-CDC	1980			China																										1				ERR579072			Didelot et al. PLoS Genet 2015
262	GP152	1979			India																										1				ERR018188			Mutreja et al. Nature 2011
263	3270-CDC	1977			China																										1				ERR579049			Didelot et al. PLoS Genet 2015
264	A397	1987			Bangladesh																										1				ERR018176			Mutreja et al. Nature 2011
265	A22	1979			Bangladesh																										1				ERR025386			Mutreja et al. Nature 2011
266	CNRVC150214	1981	Europe	Eastern Europe	Romania	Tulcea	Human	Ogawa	wild type	O1	ctxB3	wild type	VSP-II	PB, CS		/	/	/	wild type	wild type	/	/	/	/	/	/	/	/	/	/	1	EUR3/AFR4	B5a		ERR1879388			Weill et al. Science 2017
267	CNRVC170109	1977	Europe	Eastern Europe	Romania	Tulcea	Human	Ogawa	wild type	O1	ctxB3	wild type	VSP-II	Susceptible		/	/	/	wild type	wild type	/	/	/	/	/	/	/	/	/	/	1	EUR3/AFR4	B5a		ERR4175602		25.56	This study
268	CNRVC170111	1981	Europe	Eastern Europe	Romania	Tulcea	Human	Ogawa	wild type	O1	ctxB3	wild type	VSP-II	PB, CS		/	/	/	wild type	wild type	/	/	/	/	/	/	/	/	/	/	1	EUR3/AFR4	B5a		ERR4175601		31.67	This study
269	CNRVC170108	1981	Europe	Eastern Europe	Romania	Tulcea	Human	Ogawa	wild type	O1	ctxB3	wild type	VSP-II	PB, CS		/	/	/	wild type	wild type	/	/	/	/	/	/	/	/	/	/	1	EUR3/AFR4	B5a	Outlier	ERR4175603		39.24	This study
270	CNRVC150216	1976	Asia		Turkey																										1	EUR3/AFR4	B5a		ERR1879390			Weill et al. Science 2017
271	RKI-ZBS2-CH99	1980	Asia		Turkey																										1	EUR3/AFR4	B21a	Outlier	ERR1880797			Weill et al. Science 2017
272	CNRVC150218	1985			Ethiopia																										1	EUR3/AFR4			ERR1879392			Weill et al. Science 2017
273	CNRVC150234	1985			Somalia																										1	EUR3/AFR4			ERR1879536			Weill et al. Science 2017
274	CNRVC980039	1985			Djibouti																										1	EUR3/AFR4			ERR976478			Weill et al. Science 2017
275	CNRVC980044	1985			Djibouti																										1	EUR3/AFR4			ERR976482			Weill et al. Science 2017
276	GP60	1973			India																										1				ERR018186			Mutreja et al. Nature 2011
277	GP143	1978	Asia		Bahrein																										1				ERR018192			Mutreja et al. Nature 2011
278	CNRVC150236	1985			Somalia																										1	AFR5			ERR1879537			Weill et al. Science 2017
279	RC9	1985			Kenya																										1	AFR5				ACHX00000000		Chun et al. Proc Natl Acad Sci USA 2009
280	CNRVC980050	1984_1986			Democratic Republic of the Congo																										1	AFR5			ERR976487			Weill et al. Science 2017
281	CNRVC930170	1984			Democratic Republic of the Congo																										1	AFR5			ERR976410			Weill et al. Science 2017
282	CNRVC980047	1988			Democratic Republic of the Congo																										1	AFR5			ERR976484			Weill et al. Science 2017
283	CNRVC930153	1993			Democratic Republic of the Congo																										1	AFR5			ERR976525			Weill et al. Science 2017
284	F5197	1998			Zambia																										1	AFR5			ERR1880764			Weill et al. Science 2017
285	F5198	1998			Zambia																										1	AFR5			ERR1880765			Weill et al. Science 2017
286	CNRVC910429	1991			Democratic Republic of the Congo																										1	AFR5			ERR976521			Weill et al. Science 2017
287	CNRVC930185	1993			Democratic Republic of the Congo																										1	AFR5			ERR976526			Weill et al. Science 2017
288	CNRVC920169	1992			Democratic Republic of the Congo																										1	AFR5			ERR976524			Weill et al. Science 2017
289	CNRVC930163	1988			Democratic Republic of the Congo																										1	AFR5			ERR976404			Weill et al. Science 2017
290	B9631	1998			Rwanda																										1	AFR5			ERR1877614			Weill et al. Science 2017
291	B9632	1998			Rwanda																										1	AFR5			ERR1877615			Weill et al. Science 2017
292	CNRVC940051	1988			Rwanda																										1	AFR5			ERR976414			Weill et al. Science 2017
293	CNRVC970056	1997			Burundi																										1	AFR5			ERR1879636			Weill et al. Science 2017
294	CNRVC960329	1996			Rwanda																										1	AFR5			ERR998722			Weill et al. Science 2017
295	CNRVC960328	1996			Rwanda																										1	AFR5			ERR998721			Weill et al. Science 2017
296	CNRVC940143	1994			Democratic Republic of the Congo																										1	AFR5			ERR976544			Weill et al. Science 2017
297	CNRVC940173	1994			Democratic Republic of the Congo																										1	AFR5			ERR998659			Weill et al. Science 2017
298	CNRVC960308	1996			Democratic Republic of the Congo																										1	AFR5			ERR998714			Weill et al. Science 2017
299	CNRVC960312	1996			Rwanda																										1	AFR5			ERR998715			Weill et al. Science 2017
300	CNRVC960317	1996			Rwanda																										1	AFR5			ERR998716			Weill et al. Science 2017
301	CNRVC960299	1996			Rwanda																										1	AFR5			ERR998713			Weill et al. Science 2017
302	CNRVC970058	1997			Democratic Republic of the Congo																										1	AFR5			ERR998733			Weill et al. Science 2017
303	CNRVC970007	1997			Democratic Republic of the Congo																										1	AFR5			ERR998724			Weill et al. Science 2017
304	CNRVC970004	1997			Democratic Republic of the Congo																										1	AFR5			ERR998723			Weill et al. Science 2017
305	C8466	1992			Burundi																										1	AFR5			ERR1877618			Weill et al. Science 2017
306	C8465	1992			Burundi																										1	AFR5			ERR1877617			Weill et al. Science 2017
307	CNRVC930409	1993			Rwanda																										1	AFR5			ERR976528			Weill et al. Science 2017
308	CNRVC930425	1993			Burundi																										1	AFR5			ERR976530			Weill et al. Science 2017
309	CNRVC930428	1993			Tanzania																										1	AFR5			ERR976531			Weill et al. Science 2017
310	CNRVC930417	1993			Burundi																										1	AFR5		Outlier	ERR976529			Weill et al. Science 2017
311	CNRVC950693	1995			Democratic Republic of the Congo																										1	AFR5			ERR998667			Weill et al. Science 2017
312	CNRVC940131	1994			Democratic Republic of the Congo																										1	AFR5			ERR976540			Weill et al. Science 2017
313	CNRVC950746	1995			Democratic Republic of the Congo																										1	AFR5			ERR998681			Weill et al. Science 2017
314	CNRVC950695	1995			Democratic Republic of the Congo																										1	AFR5			ERR998669			Weill et al. Science 2017
315	CNRVC950694	1995			Democratic Republic of the Congo																										1	AFR5		Outlier	ERR998668			Weill et al. Science 2017
316	F3835	1997			Tanzania																										1	AFR5			ERR1879655			Weill et al. Science 2017
317	CNRVC970064	1997			Democratic Republic of the Congo																										1	AFR5			ERR998734			Weill et al. Science 2017
318	CNRVC970176	1997			Democratic Republic of the Congo																										1	AFR5			ERR976550			Weill et al. Science 2017
319	CNRVC970174	1997			Democratic Republic of the Congo																										1	AFR5			ERR976548			Weill et al. Science 2017
320	F3403	1996			Zambia_Republic of South Africa																										1	AFR5			ERR1879654			Weill et al. Science 2017
321	F5097	1997			Malawi																										1	AFR5			ERR1880761			Weill et al. Science 2017
322	F5096	1997			Malawi																										1	AFR5			ERR1879658			Weill et al. Science 2017
323	20_03	1997			Zambia																										1	AFR5			ERR164763			Weill et al. Science 2017
324	280_02	1996			Zambia																										1	AFR5			ERR164757			Weill et al. Science 2017
325	177_03	1997			Zambia																										1	AFR5			ERR164759			Weill et al. Science 2017
326	354_02	1996			Zambia																										1	AFR5			ERR044794			Weill et al. Science 2017
327	F3397	1996			Zambia_Republic of South Africa																										1	AFR5		Outlier	ERR1879653			Weill et al. Science 2017
328	330_02	1997			Zambia																										1	AFR5			ERR164760			Weill et al. Science 2017
329	329_02	1996			Zambia																										1	AFR5			ERR164758			Weill et al. Science 2017
330	GP140	1978			Malaysia																										1				ERR018193			Mutreja et al. Nature 2011
331	CNRVC920171	1983			Viet Nam																										1				ERR1879551			Weill et al. Science 2017
332	2757-CDC	1987			China																										1				ERR579064			Didelot et al. PLoS Genet 2015
333	A245	1989			Viet Nam																										1				ERR018171			Mutreja et al. Nature 2011
334	A241	1989			Viet Nam																										1				ERR018169			Mutreja et al. Nature 2011
335	A10	1979			Bangladesh																										1				ERR025383			Mutreja et al. Nature 2011
336	2710-CDC	1986			China																										1				ERR579067			Didelot et al. PLoS Genet 2015
337	CNRVC910040	1991			Cambodia																										1				ERR1879548			Weill et al. Science 2017
338	T21-CDC	1990			Thailand																										1			Outlier	ERR576970			Didelot et al. PLoS Genet 2015
339	A390	1987			Bangladesh																										1				ERR018177			Mutreja et al. Nature 2011
340	PRL5	1980			India																										1				ERR018189			Mutreja et al. Nature 2011
341	CNRVC930174	1981			Sri Lanka																										1				ERR1879571			Weill et al. Science 2017
342	THSTI_V12	1989			India																										2				ERR1880838			Weill et al. Science 2017
343	THSTI_V108	1990			India																										2				ERR1880837			Weill et al. Science 2017
344	THSTI_V149	1990			India																										2				ERR1880839			Weill et al. Science 2017
345	MO10	1992			India																										2					AAKF03000000		Chun et al. Proc Natl Acad Sci USA 2009
346	A383	2002			Bangladesh																										2				ERR018121			Mutreja et al. Nature 2011
347	A330	1993			India																										2				ERR018119			Mutreja et al. Nature 2011
348	2848-CDC	1988			China																										2				ERR579061			Didelot et al. PLoS Genet 2015
349	CNRVC170112	1987	Europe	Eastern Europe	Romania	Tulcea	Human	Ogawa	wild type	O1	/	wild type	VSP-II	PB, CS		/	/	/	wild type	wild type	/	/	/	/	/	/	/	/	/	/	2	EUR4/AFR6	B8a		ERR4175600		41.29	This study
350	CNRVC170107	1987	Europe	Eastern Europe	Romania	Prahova	Human	Ogawa	wild type	O1	ctxB3	wild type	VSP-II	PB, CS		/	/	/	wild type	wild type	/	/	/	/	/	/	/	/	/	/	2	EUR4/AFR6	B10		ERR4175604		78.06	This study
351	CNRVC150222	1987	Europe	Eastern Europe	Romania	Prahova	Human	Ogawa	wild type	O1	ctxB3	/	VSP-II	PB, CS		/	/	/	wild type	wild type	/	/	/	/	/	/	/	/	/	/	2	EUR4/AFR6	B8a		ERR1879431			Weill et al. Science 2017
352	CNRVC150133	1990	Europe	Eastern Europe	Russian Federation	Stavropol	Human	Ogawa	wild type	O1	ctxB3	wild type	VSP-II	PB, CS		/	/	/	wild type	wild type	/	/	/	/	/	/	/	/	/	/	2	EUR4/AFR6	B5a		ERR1878615			Weill et al. Science 2017
353	CNRVC150134	1990	Europe	Eastern Europe	Russian Federation	Stavropol	Water	Ogawa	wild type	O1	ctxB3	wild type	VSP-II	PB, CS		/	/	/	wild type	wild type	/	/	/	/	/	/	/	/	/	/	2	EUR4/AFR6	B5a		ERR1878616			Weill et al. Science 2017
354	CNRVC910164	1991	Asia		Turkey																										2	EUR4/AFR6			ERR1879549			Weill et al. Science 2017
355	CNRVC910416	1991	Asia		Kurdistan																										2	EUR4/AFR6			ERR1879550			Weill et al. Science 2017
356	F1393	1993			Djibouti																										2	EUR4/AFR6			ERR1879652			Weill et al. Science 2017
357	CNRVC930301	1993			Djibouti																										2	EUR4/AFR6			ERR1879572			Weill et al. Science 2017
358	CNRVC010017	1994			Djibouti																										2	EUR4/AFR6			ERR976598			Weill et al. Science 2017
359	CNRVC010018	1994			Djibouti																										2	EUR4/AFR6			ERR976599			Weill et al. Science 2017
360	CNRVC960276	1996			Sudan																										2	EUR4/AFR6			ERR1879600			Weill et al. Science 2017
361	CNRVC960142	1996			Sudan																										2	EUR4/AFR6			ERR1879595			Weill et al. Science 2017
362	CNRVC010015	1994			Djibouti																										2	EUR4/AFR6			ERR976597			Weill et al. Science 2017
363	CNRVC940066	1994			Somalia																										2	EUR4/AFR6			ERR1879575			Weill et al. Science 2017
364	CNRVC150251	1998			Kenya																										2	EUR4/AFR6			ERR1879543			Weill et al. Science 2017
365	CNRVC150252	1998			Kenya																										2	EUR4/AFR6			ERR1879544			Weill et al. Science 2017
366	CNRVC150211	1998			Kenya																										2	EUR4/AFR6		Outlier	ERR1879385			Weill et al. Science 2017
367	CNRVC970175	1997			Djibouti																										2	EUR4/AFR6			ERR976549			Weill et al. Science 2017
368	CNRVC980158	1997			Djibouti																										2	EUR4/AFR6			ERR976565			Weill et al. Science 2017
369	CNRVC970177	1997			Djibouti																										2	EUR4/AFR6			ERR976551			Weill et al. Science 2017
370	CNRVC150213	1998			Ethiopia																										2	EUR4/AFR6			ERR1879387			Weill et al. Science 2017
371	CNRVC150254	1998			Ethiopia																										2	EUR4/AFR6			ERR1879545			Weill et al. Science 2017
372	CNRVC970053	1997			Somalia																										2	EUR4/AFR6			ERR998732			Weill et al. Science 2017
373	CNRVC990002	1999			Somalia																										2	EUR4/AFR6			ERR976583			Weill et al. Science 2017
374	CNRVC010046	2000			Djibouti																										2	EUR4/AFR6			ERR1877649			Weill et al. Science 2017
375	CNRVC010048	2000			Djibouti																										2	EUR4/AFR6			ERR1877938			Weill et al. Science 2017
376	CNRVC030392	2003			Somalia																										2	EUR4/AFR6			ERR1878095			Weill et al. Science 2017
377	CNRVC030391	2003			Somalia																										2	EUR4/AFR6			ERR1878094			Weill et al. Science 2017
378	CNRVC170071	1990	Europe	Eastern Europe	Romania	Galati	Human	Ogawa	wild type	O1	ctxB3	wild type	VSP-II	Susceptible		/	/	/	wild type	wild type	/	/	/	/	/	/	/	/	/	/	2	EUR4/AFR6			ERR4175635		167.4	This study
379	CNRVC170064	1990	Europe	Eastern Europe	Romania	Galati/ Branistea	Human	Ogawa	wild type	O1	ctxB3	wild type	VSP-II	PB, CS		/	/	/	wild type	wild type	/	/	/	/	/	/	/	/	/	/	2	EUR4/AFR6			ERR4175642		59.33	This study
380	CNRVC170058	1990	Europe	Eastern Europe	Romania	Braila	Human	Ogawa	wild type	O1	/	wild type	VSP-II	PB, CS		/	/	/	wild type	wild type	/	/	/	/	/	/	/	/	/	/	2	EUR4/AFR6		Outlier	ERR4175648		20.2	This study
381	CNRVC170057	1990	Europe	Eastern Europe	Romania	Braila	Human	Ogawa	wild type	O1	/	wild type	VSP-II	PB, CS		/	/	/	wild type	wild type	/	/	/	/	/	/	/	/	/	/	2	EUR4/AFR6			ERR4175649		41.88	This study
382	CNRVC170056	1990	Europe	Eastern Europe	Romania	Braila	Human	Ogawa	wild type	O1	ctxB3	wild type	VSP-II	PB, CS		/	/	/	wild type	wild type	/	/	/	/	/	/	/	/	/	/	2	EUR4/AFR6			ERR4175650		60.05	This study
383	CNRVC170055	1990	Europe	Eastern Europe	Romania	Galati	Human	Ogawa	wild type	O1	/	/	VSP-II	PB, CS		/	/	/	wild type	wild type	/	/	/	/	/	/	/	/	/	/	2	EUR4/AFR6			ERR4175651		54.36	This study
384	CNRVC170046	1990	Europe	Eastern Europe	Romania	Tulcea	Human	Ogawa	wild type	O1	/	wild type	/	PB, CS		/	/	/	wild type	wild type	/	/	/	/	/	/	/	/	/	/	2	EUR4/AFR6			ERR4175660		34.42	This study
385	CNRVC170075	1990	Europe	Eastern Europe	Romania	Galati	Human	Ogawa	wild type	O1	ctxB3	wild type	VSP-II	PB, CS		/	/	/	wild type	wild type	/	/	/	/	/	/	/	/	/	/	2	EUR4/AFR6			ERR4175631		73.65	This study
386	CNRVC170034	1990	Europe	Eastern Europe	Romania	Tulcea	Human	Ogawa	wild type	O1	ctxB3	wild type	/	Susceptible		/	/	/	wild type	wild type	/	/	/	/	/	/	/	/	/	/	2	EUR4/AFR6			ERR4175671		67.99	This study
387	CNRVC170141	1990	Europe	Eastern Europe	Romania	Vrancea	Human	Ogawa	wild type	O1	/	wild type	VSP-II	Susceptible		/	/	/	wild type	wild type	/	/	/	/	/	/	/	/	/	/	2	EUR4/AFR6		Outlier	ERR4175573		40.49	This study
388	CNRVC170048	1990	Europe	Eastern Europe	Romania	Tulcea	Human	Ogawa	wild type	O1	ctxB3	wild type	/	Susceptible		/	/	/	wild type	wild type	/	/	/	/	/	/	/	/	/	/	2	EUR4/AFR6			ERR4175658		103.9	This study
389	CNRVC150224	1990	Europe	Eastern Europe	Romania	Constanta/Medgidia	Human	Ogawa	wild type	O1	ctxB3	wild type	VSP-II	PB, CS		/	/	/	wild type	wild type	/	/	/	/	/	/	/	/	/	/	2	EUR4/AFR6	B5b		ERR1879433			Weill et al. Science 2017
390	CNRVC170032	1990	Europe	Eastern Europe	Romania	Tulcea	Human	Ogawa	wild type	O1	ctxB3	wild type	VSP-II	Susceptible		/	/	/	wild type	wild type	/	/	/	/	/	/	/	/	/	/	2	EUR4/AFR6			ERR4175673		109.2	This study
391	CNRVC170082	1990	Europe	Eastern Europe	Romania	Prahova	Human	Ogawa	wild type	O1	ctxB3	/	VSP-II	PB, CS		/	/	/	wild type	wild type	/	/	/	/	/	/	/	/	/	/	2	EUR4/AFR6			ERR4175626		57.23	This study
392	CNRVC170028	1990	Europe	Eastern Europe	Romania	Galati	Human	Ogawa	wild type	O1	/	/	/	PB, CS		/	/	/	wild type	wild type	/	/	/	/	/	/	/	/	/	/	2	EUR4/AFR6			ERR4175676		58.59	This study
393	CNRVC170083	1990	Europe	Eastern Europe	Romania	Galati	Human	Ogawa	wild type	O1	/	wild type	VSP-II	PB, CS		/	/	/	wild type	wild type	/	/	/	/	/	/	/	/	/	/	2	EUR4/AFR6			ERR4175625		20.17	This study
394	CNRVC170033	1990	Europe	Eastern Europe	Romania	Tulcea	Human	Ogawa	wild type	O1	ctxB3	wild type	VSP-II	PB, CS		/	/	/	wild type	wild type	/	/	/	/	/	/	/	/	/	/	2	EUR4/AFR6			ERR4175672		38.12	This study
395	CNRVC170119	1990	Europe	Eastern Europe	Romania	Galati	Human	Ogawa	wild type	O1	/	wild type	VSP-II	PB, CS		/	/	/	wild type	wild type	/	/	/	/	/	/	/	/	/	/	2	EUR4/AFR6		Outlier	ERR4175594		96.51	This study
396	CNRVC170079	1990	Europe	Eastern Europe	Romania	Galati	Human	Ogawa	wild type	O1	ctxB3	wild type	/	Susceptible		/	/	/	wild type	wild type	/	/	/	/	/	/	/	A131C (Q44P)	/	/	2	EUR4/AFR6			ERR4175627		54.55	This study
397	CNRVC170053	1990	Europe	Eastern Europe	Romania	Tulcea/Tulcea	Human	Ogawa	wild type	O1	ctxB3	wild type	VSP-II	Susceptible		/	/	/	wild type	wild type	/	/	/	/	/	/	/	/	/	/	2	EUR4/AFR6			ERR4175653		31.7	This study
398	CNRVC170061	1990	Europe	Eastern Europe	Romania	Constanta/Nicolae Balcescu	Human	Ogawa	wild type	O1	ctxB3	wild type	VSP-II	PB, CS		/	/	/	wild type	wild type	/	/	/	/	/	/	/	/	/	/	2	EUR4/AFR6	B5b		ERR4175645		135.1	This study
399	CNRVC170076	1990	Europe	Eastern Europe	Romania	Galati	Human	Ogawa	wild type	O1	ctxB3	wild type	VSP-II	PB, CS		/	/	/	wild type	wild type	/	/	/	/	/	/	/	/	/	/	2	EUR4/AFR6			ERR4175630		71.38	This study
400	CNRVC170035	1990	Europe	Eastern Europe	Romania	Tulcea	Human	Ogawa	wild type	O1	ctxB3	wild type	VSP-II	PB, CS		/	/	/	wild type	wild type	/	/	/	/	/	/	/	/	/	/	2	EUR4/AFR6			ERR4175670		60.39	This study
401	CNRVC170044	1990	Europe	Eastern Europe	Romania	Galati	Human	Ogawa	wild type	O1	ctxB3	wild type	VSP-II	PB, CS		/	/	/	wild type	wild type	/	/	/	/	/	/	/	/	/	/	2	EUR4/AFR6			ERR4175662		28.11	This study
402	CNRVC170158	1990	Europe	Eastern Europe	Ukraine	Odessa	Danube water	Ogawa	wild type	O1	ctxB3	wild type	VSP-II	PB, CS	0.25	/	/	/	wild type	wild type	/	/	/	/	/	/	/	/	/	/	2	EUR4/AFR6			ERR4175489		231.6	This study
403	CNRVC170059	1990	Europe	Eastern Europe	Romania	Braila	Human	Ogawa	wild type	O1	ctxB3	wild type	VSP-II	PB, CS		/	/	/	wild type	wild type	/	/	/	/	/	/	/	/	/	/	2	EUR4/AFR6			ERR4175647		41.86	This study
404	CNRVC170066	1990	Europe	Eastern Europe	Romania	Galati/ Branistea	Human	Ogawa	wild type	O1	ctxB3	wild type	/	Susceptible		/	/	/	wild type	wild type	/	/	/	/	/	/	/	/	/	/	2	EUR4/AFR6			ERR4175640		102.7	This study
405	CNRVC170073	1990	Europe	Eastern Europe	Romania	Galati/ Branistea	Human	Ogawa	wild type	O1	ctxB3	wild type	VSP-II	Susceptible		/	/	/	wild type	wild type	/	/	/	/	/	/	/	/	/	/	2	EUR4/AFR6			ERR4175633		55.64	This study
406	CNRVC170045	1990	Europe	Eastern Europe	Romania	Galati	Human	Ogawa	wild type	O1	ctxB3	/	VSP-II	PB, CS		/	/	/	wild type	wild type	/	/	/	/	/	/	/	/	/	/	2	EUR4/AFR6			ERR4175661		100.4	This study
407	CNRVC170063	1990	Europe	Eastern Europe	Romania	Constanta/Medgidia	Human	Ogawa	wild type	O1	ctxB3	wild type	VSP-II	CS		/	/	/	wild type	wild type	/	/	/	/	/	/	/	/	/	/	2	EUR4/AFR6			ERR4175643		61.84	This study
408	CNRVC170074	1990	Europe	Eastern Europe	Romania	Galati	Human	Ogawa	wild type	O1	ctxB3	wild type	VSP-II	PB, CS		/	/	/	wild type	wild type	/	/	/	/	/	/	/	/	/	/	2	EUR4/AFR6			ERR4175632		99.47	This study
409	CNRVC170065	1990	Europe	Eastern Europe	Romania	Braila	Human	Ogawa	wild type	O1	ctxB3	wild type	VSP-II	PB, CS		/	/	/	wild type	wild type	/	/	/	/	/	/	/	/	/	/	2	EUR4/AFR6			ERR4175641		154.5	This study
410	CNRVC170030	1990	Europe	Eastern Europe	Romania	Tulcea	Human	Ogawa	wild type	O1	ctxB3	wild type	VSP-II	PB, CS		/	/	/	wild type	wild type	/	/	/	/	/	/	/	/	/	/	2	EUR4/AFR6			ERR4175675		501.6	This study
411	CNRVC170077	1990	Europe	Eastern Europe	Romania	Tulcea	Human	Ogawa	wild type	O1	ctxB3	wild type	VSP-II	PB, CS		/	/	/	wild type	wild type	/	/	/	/	/	/	/	delA308	/	/	2	EUR4/AFR6			ERR4175629		23.68	This study
412	CNRVC170047	1990	Europe	Eastern Europe	Romania	Tulcea	Human	Ogawa	wild type	O1	ctxB3	wild type	VSP-II	PB, CS		/	/	/	wild type	wild type	/	/	/	/	/	/	/	/	/	/	2	EUR4/AFR6			ERR4175659		82.13	This study
413	CNRVC170054	1990	Europe	Eastern Europe	Romania	Tulcea	Human	Ogawa	wild type	O1	ctxB3	wild type	VSP-II	STR		/	/	/	wild type	wild type	/	/	/	/	/	/	/	/	/	/	2	EUR4/AFR6			ERR4175652		88.85	This study
414	CNRVC170060	1990	Europe	Eastern Europe	Romania	Braila	Human	Ogawa	wild type	O1	ctxB3	wild type	VSP-II	PB, CS		/	/	/	wild type	wild type	/	/	/	/	/	/	/	/	/	/	2	EUR4/AFR6			ERR4175646		111.5	This study
415	CNRVC170067	1990	Europe	Eastern Europe	Romania	Galati	Human	Ogawa	wild type	O1	ctxB3	wild type	/	PB, CS		/	/	/	wild type	wild type	/	/	/	/	/	/	/	/	/	/	2	EUR4/AFR6			ERR4175639		41.9	This study
416	CNRVC170062	1990	Europe	Eastern Europe	Romania	Constanta	Human	Ogawa	wild type	O1	ctxB3	wild type	VSP-II	PB, CS		/	/	/	wild type	wild type	/	/	/	/	/	/	/	/	/	/	2	EUR4/AFR6			ERR4175644		52.78	This study
417	CNRVC170070	1990	Europe	Eastern Europe	Romania	Galati/ Branistea	Human	Ogawa	wild type	O1	ctxB3	wild type	/	PB, CS		/	/	/	wild type	wild type	/	/	/	/	/	/	/	/	/	/	2	EUR4/AFR6		Outlier	ERR4175636		215.3	This study
418	CNRVC170031	1990	Europe	Eastern Europe	Romania	Tulcea	Human	Ogawa	wild type	O1	ctxB3	/	VSP-II	PB, CS		/	/	/	wild type	wild type	/	/	/	/	/	/	/	/	/	/	2	EUR4/AFR6			ERR4175674		1261	This study
419	A109	1990	Unknown		Unknown																										2				ERR018147			Mutreja et al. Nature 2011
420	1575-CDC	1990			China																										2				ERR579082			Didelot et al. PLoS Genet 2015
421	1593-CDC	1992			China																										2				ERR579080			Didelot et al. PLoS Genet 2015
422	1583-CDC	1991			China																										2				ERR579081			Didelot et al. PLoS Genet 2015
423	CNRVC920172	1987			Algeria																										2	AFR7			ERR976395			Weill et al. Science 2017
424	CNRVC930172	1986			Algeria																										2	AFR7			ERR976412			Weill et al. Science 2017
425	CNRVC970008	1990			Algeria																										2	AFR7			ERR976476			Weill et al. Science 2017
426	CNRVC930169	1986			Algeria																										2	AFR7			ERR976409			Weill et al. Science 2017
427	CNRVC910347	1991			Morocco																										2	AFR7			ERR976517			Weill et al. Science 2017
428	CNRVC910349	1991			Morocco																										2	AFR7			ERR976518			Weill et al. Science 2017
429	CNRVC940137	1994			Morocco																										2	AFR7			ERR976541			Weill et al. Science 2017
430	CNRVC930255	1993			Morocco																										2	AFR7			ERR976527			Weill et al. Science 2017
431	CNRVC930402	1993	Europe	Western Europe	France		Human	Ogawa	wild type	O1	ctxB3	wild type	VSP-II	PB, CS		/	/	/	wild type	wild type	/	/	/	/	/	/	/	/	/	/	2	AFR7			ERR4175487		190.5	This study
432	CNRVC910386	1991			Morocco																										2	AFR7			ERR976520			Weill et al. Science 2017
433	CNRVC940180	1994			Morocco																										2	AFR7			ERR998661			Weill et al. Science 2017
434	CNRVC940179	1994			Morocco																										2	AFR7			ERR998660			Weill et al. Science 2017
435	CNRVC980038	1986			Sierra Leone																										2	AFR7			ERR976477			Weill et al. Science 2017
436	CNRVC900108	1990			Guinea																										2	AFR7			ERR1879546			Weill et al. Science 2017
437	CNRVC910036	1991			Benin																										2	AFR7			ERR976513			Weill et al. Science 2017
438	CNRVC940147	1994			Liberia																										2	AFR7			ERR976545			Weill et al. Science 2017
439	CNRVC940162	1994			Liberia																										2	AFR7			ERR976546			Weill et al. Science 2017
440	CNRVC940035	1993			Cote d'Ivoire																										2	AFR7			ERR976536			Weill et al. Science 2017
441	CNRVC940030	1993			Cote d'Ivoire																										2	AFR7			ERR976534			Weill et al. Science 2017
442	CNRVC910375	1991			Cote d'Ivoire																										2	AFR7			ERR976519			Weill et al. Science 2017
443	CNRVC980420	1998			Cote d'Ivoire																										2	AFR7			ERR976581			Weill et al. Science 2017
444	CNRVC980421	1998			Cote d'Ivoire																										2	AFR7			ERR976582			Weill et al. Science 2017
445	CNRVC950700	1995			Burkina Faso																										2	AFR7			ERR998671			Weill et al. Science 2017
446	CNRVC950702	1995			Burkina Faso																										2	AFR7			ERR998672			Weill et al. Science 2017
447	CNRVC910266	1991			Benin																										2	AFR7			ERR976514			Weill et al. Science 2017
448	CNRVC910267	1991			Benin																										2	AFR7			ERR976515			Weill et al. Science 2017
449	CNRVC910279	1991			Niger																										2	AFR7			ERR976516			Weill et al. Science 2017
450	CNRVC950011	1995			Cameroon																										2	AFR7			ERR998666			Weill et al. Science 2017
451	CNRVC940163	1994			Chad																										2	AFR7			ERR998656			Weill et al. Science 2017
452	CNRVC940184	1994			Chad																										2	AFR7			ERR998662			Weill et al. Science 2017
453	CNRVC940034	1994			Cote d'Ivoire																										2	AFR7			ERR976535			Weill et al. Science 2017
454	CNRVC980418	1998			Sierra Leone																										2	AFR7			ERR976580			Weill et al. Science 2017
455	CNRVC970036	1997			Cameroon																										2	AFR7			ERR998731			Weill et al. Science 2017
456	CNRVC970024	1997			Cameroon																										2	AFR7			ERR998728			Weill et al. Science 2017
457	CNRVC970022	1997			Cameroon																										2	AFR7			ERR998727			Weill et al. Science 2017
458	CNRVC980328	1998			Cameroon																										2	AFR7			ERR976570			Weill et al. Science 2017
459	CNRVC980323	1998			Cameroon																										2	AFR7			ERR976568			Weill et al. Science 2017
460	CNRVC980061	1998			Cameroon																										2	AFR7			ERR976562			Weill et al. Science 2017
461	CNRVC980060	1998			Cameroon																										2	AFR7			ERR976561			Weill et al. Science 2017
462	CNRVC990329	1999			Cameroon																										2	AFR7			ERR1879650			Weill et al. Science 2017
463	CNRVC940190	1994			Niger																										2	AFR7			ERR998663			Weill et al. Science 2017
464	CNRVC990256	1999			Republic of the Congo																										2	AFR7			ERR1879647			Weill et al. Science 2017
465	CNRVC970113	1997			Democratic Republic of the Congo																										2	AFR7			ERR998741			Weill et al. Science 2017
466	CNRVC970028	1997			Democratic Republic of the Congo																										2	AFR7			ERR998730			Weill et al. Science 2017
467	CNRVC970027	1997			Democratic Republic of the Congo																										2	AFR7			ERR998729			Weill et al. Science 2017
468	CNRVC970135	1997			Democratic Republic of the Congo																										2	AFR7			ERR998746			Weill et al. Science 2017
469	CNRVC980034	1998			Republic of the Congo																										2	AFR7			ERR976560			Weill et al. Science 2017
470	CNRVC980030	1998			Republic of the Congo																										2	AFR7			ERR976559			Weill et al. Science 2017
471	CNRVC970170	1997			Gabon																										2	AFR7			ERR976547			Weill et al. Science 2017
472	CNRVC960118	1996			Democratic Republic of the Congo																										2	AFR7			ERR998694			Weill et al. Science 2017
473	CNRVC960218	1996			Democratic Republic of the Congo																										2	AFR7			ERR998698			Weill et al. Science 2017
474	CNRVC960127	1996			Democratic Republic of the Congo																										2	AFR7			ERR998697			Weill et al. Science 2017
475	CNRVC960124	1996			Democratic Republic of the Congo																										2	AFR7			ERR998696			Weill et al. Science 2017
476	CNRVC970075	1997			Central African Republic																										2	AFR7			ERR998735			Weill et al. Science 2017
477	CNRVC970141	1997			Central African Republic																										2	AFR7			ERR998747			Weill et al. Science 2017
478	CNRVC970143	1997			Central African Republic																										2	AFR7			ERR998748			Weill et al. Science 2017
479	CNRVC970126	1997			Central African Republic																										2	AFR7			ERR998744			Weill et al. Science 2017
480	CNRVC970109	1997			Central African Republic																										2	AFR7			ERR998738			Weill et al. Science 2017
481	CNRVC970079	1997			Central African Republic																										2	AFR7			ERR998736			Weill et al. Science 2017
482	CNRVC970127	1997			Central African Republic																										2	AFR7			ERR998745			Weill et al. Science 2017
483	CNRVC970108	1997			Central African Republic																										2	AFR7			ERR998737			Weill et al. Science 2017
484	CNRVC170148	1991	Europe	Eastern Europe	Romania	Braila	Human	Ogawa	wild type	O1	ctxB1	wild type	VSP-II	STR, SUL, FUR, PB, CS		/	GI_15_trmE	/	wild type	wild type	/	aadA_New	/	sul1	/	/	/	C13T (Q5STOP)	C505T (R169C)	/	2	EUR5	B21a		ERR4175494		45.66	This study
485	CNRVC170115	1991	Europe	Eastern Europe	Romania	Tulcea/Telita	Human	Ogawa	wild type	O1	ctxB1	wild type	VSP-II	FUR, PB, CS		/	/	/	wild type	wild type	/	/	/	/	/	/	/	C13T (Q5STOP)	C505T (R169C)	/	2	EUR5			ERR4175598		116.7	This study
486	CNRVC170132	1991	Europe	Eastern Europe	Romania	Braila	Human	Ogawa	wild type	O1	ctxB1	wild type	VSP-II	STR, SUL, FUR, PB, CS		/	GI_15_trmE	/	wild type	wild type	/	aadA_New	/	sul1	/	/	/	C13T (Q5STOP)	C505T (R169C)	/	2	EUR5	B21a		ERR4175582		21.85	This study
487	CNRVC170085	1991	Europe	Eastern Europe	Romania	Tulcea/Mahmudia	Human	Ogawa	wild type	O1	ctxB1	wild type	undetermined	STR, SUL, FUR, PB, CS		/	GI_15_trmE	/	wild type	wild type	/	aadA_New	/	sul1	/	/	/	C13T (Q5STOP)	C505T (R169C)	/	2	EUR5			ERR4175623		23.23	This study
488	CNRVC170072	1991	Europe	Eastern Europe	Romania	Braila	Human	Ogawa	wild type	O1	ctxB1	wild type	VSP-II	STR, SUL, FUR, PB, CS		/	GI_15_trmE	/	wild type	wild type	/	aadA_New	/	sul1	/	/	/	C13T (Q5STOP)	C505T (R169C)	/	2	EUR5			ERR4175634		72.82	This study
489	CNRVC170051	1991	Europe	Eastern Europe	Romania	Tulcea/Babadag	Human	Ogawa	wild type	O1	ctxB1	undetermined	VSP-II	STR, SUL, FUR, PB, CS		/	GI_15_trmE	/	wild type	wild type	/	aadA_New	/	sul1	/	/	/	C13T (Q5STOP)	C505T (R169C)	/	2	EUR5			ERR4175655		81.05	This study
490	CNRVC170114	1991	Europe	Eastern Europe	Romania	Constanta/Harsova	Human	Ogawa	wild type	O1	ctxB1	wild type	VSP-II	FUR, PB, CS		/	/	/	wild type	wild type	/	/	/	/	/	/	/	C13T (Q5STOP)	C505T (R169C)	/	2	EUR5			ERR4175599		162	This study
491	CNRVC170084	1991	Europe	Eastern Europe	Romania	Tulcea/Babadag	Human	Ogawa	wild type	O1	ctxB1	wild type	VSP-II	STR, SUL, FUR, PB, CS		/	GI_15_trmE	/	wild type	wild type	/	aadA_New	/	sul1	/	/	/	C13T (Q5STOP)	C505T (R169C)	/	2	EUR5			ERR4175624		27.23	This study
492	CNRVC170069	1991	Europe	Eastern Europe	Romania	Braila	Human	Ogawa	wild type	O1	ctxB1	/	VSP-II	STR, (FUR), PB, CS		/	/	/	wild type	wild type	/	/	/	/	/	/	/	C13T (Q5STOP)	C505T (R169C)	/	2	EUR5			ERR4175637		54.73	This study
493	CNRVC170038	1991	Europe	Eastern Europe	Romania	Galati	Human	Ogawa	wild type	O1	ctxB1	/	VSP-II	STR, SUL, (FUR), PB, CS		/	GI_15_trmE	/	wild type	wild type	/	aadA_New	/	sul1	/	/	/	C13T (Q5STOP)	C505T (R169C)	/	2	EUR5			ERR4175667		48.66	This study
494	CNRVC170098	1991	Europe	Eastern Europe	Romania	Dambovita/Targoviste	Human	Ogawa	wild type	O1	ctxB1	wild type	VSP-II	STR, SUL		/	GI_15_trmE	/	wild type	wild type	/	aadA_New	/	sul1	/	/	/	C13T (Q5STOP)	C505T (R169C)	/	2	EUR5		Outlier	ERR4175613		128.2	This study
495	CNRVC170050	1991	Europe	Eastern Europe	Romania	Tulcea/Tulcea	Human	Ogawa	wild type	O1	ctxB1	/	VSP-II	STR, SUL, FUR, PB, CS		/	GI_15_trmE	/	wild type	wild type	/	aadA_New	/	sul1	/	/	/	C13T (Q5STOP)	C505T (R169C)	/	2	EUR5			ERR4175656		21.33	This study
496	CNRVC170086	1991	Europe	Eastern Europe	Romania	Braila	Human	Ogawa	wild type	O1	ctxB1	wild type	VSP-II	STR, SUL, PB, CS		/	GI_15_trmE	/	wild type	wild type	/	aadA_New	/	sul1	/	/	/	C13T (Q5STOP)	C505T (R169C)	/	2	EUR5	B21a		ERR4175622		60.52	This study
497	CNRVC170068	1991	Europe	Eastern Europe	Romania	Braila	Human	Ogawa	wild type	O1	ctxB1	wild type	VSP-II	STR, SUL, FUR, CS		/	GI_15_trmE	/	wild type	wild type	/	aadA_New	/	sul1	/	/	/	C13T (Q5STOP)	C505T (R169C)	/	2	EUR5			ERR4175638		72.71	This study
498	CNRVC170091	1991	Europe	Eastern Europe	Romania	Tulcea	Human	Ogawa	wild type	O1	ctxB1	wild type	VSP-II	STR, SUL, FUR, PB, CS		/	GI_15_trmE	/	wild type	wild type	/	aadA_New	/	sul1	/	/	/	C13T (Q5STOP)	C505T (R169C)	/	2	EUR5		Outlier	ERR4175617		48.17	This study
499	CNRVC170037	1991	Europe	Eastern Europe	Romania	Dambovita/Moreni	Human	Ogawa	wild type	O1	ctxB1	/	/	STR, SUL, (FUR), PB, CS		/	GI_15_trmE	/	wild type	wild type	/	aadA_New	/	sul1	/	/	/	C13T (Q5STOP)	C505T (R169C)	/	2	EUR5			ERR4175668		43.59	This study
500	CNRVC170143	1991	Europe	Eastern Europe	Romania	Tulcea/Mahmudia	Human	Ogawa	wild type	O1	ctxB1	wild type	VSP-II	STR, SUL		/	GI_15_trmE	/	wild type	wild type	/	aadA_New	/	sul1	/	/	/	C13T (Q5STOP)	C505T (R169C)	/	2	EUR5		Outlier	ERR4175571		98.94	This study
501	CNRVC940047	1991	Europe	Eastern Europe	Romania		Human	Ogawa	wild type	O1	ctxB1	wild type	VSP-II	STR, SUL, FUR, PB, CS		/	GI_15_trmE	/	wild type	wild type	/	aadA_New	/	sul1	/	/	/	C13T (Q5STOP)	C505T (R169C)	/	2	EUR5			ERR1879574			Weill et al. Science 2017
502	CNRVC170152	1991	Europe	Eastern Europe	Romania	Constanta/Mangalia	Human	Ogawa	wild type	O1	ctxB1	wild type	VSP-II	STR, SUL, FUR, PB, CS		/	GI_15_trmE	/	wild type	wild type	/	aadA_New	/	sul1	/	/	/	C13T (Q5STOP)	C505T (R169C)	/	2	EUR5	B21a		ERR4175490		119.7	This study
503	CNRVC150221	1991	Europe	Eastern Europe	Romania	Constanta/Mangalia	Human	Ogawa	wild type	O1	ctxB1	wild type	VSP-II	STR, SUL, FUR, PB, CS		/	GI_15_trmE	/	wild type	wild type	/	aadA_New	/	sul1	/	/	/	C13T (Q5STOP)	C505T (R169C)	/	2	EUR5	B21a		ERR1879430			Weill et al. Science 2017
504	CNRVC170088	1991	Europe	Eastern Europe	Romania	Constanta/Harsova	Human	Ogawa	wild type	O1	ctxB1	wild type	VSP-II	STR, SUL, FUR, PB, CS		/	GI_15_trmE	/	wild type	wild type	/	aadA_New	/	sul1	/	/	/	C13T (Q5STOP)	C505T (R169C)	/	2	EUR5			ERR4175620		51.61	This study
505	CNRVC170087	1991	Europe	Eastern Europe	Romania	Constanta	Human	Ogawa	wild type	O1	ctxB1	/	VSP-II	STR, SUL, (FUR)		/	GI_15_trmE	/	wild type	wild type	/	aadA_New	/	sul1	/	/	/	C13T (Q5STOP)	C505T (R169C)	/	2	EUR5			ERR4175621		87.32	This study
506	CNRVC170052	1991	Europe	Eastern Europe	Romania	Tulcea/Luncavita	Human	Ogawa	wild type	O1	ctxB1	wild type	VSP-II	STR, SUL, FUR, PB, CS		/	GI_15_trmE	/	wild type	wild type	/	aadA_New	/	sul1	/	/	/	C13T (Q5STOP)	C505T (R169C)	/	2	EUR5			ERR4175654		110.8	This study
507	CNRVC170120	1991	Europe	Eastern Europe	Romania	Tulcea	Humana	Ogawa	wild type	O1	ctxB1	wild type	VSP-II	STR, SUL, FUR, PB, CS		/	GI_15_trmE	/	wild type	wild type	/	aadA_New	/	sul1	/	/	/	C13T (Q5STOP)	C505T (R169C)	/	2	EUR5		Outlier	ERR4175593		130.7	This study
508	CNRVC170078	1991	Europe	Eastern Europe	Romania	Constanta/Corbu	Human	Ogawa	wild type	O1	ctxB1	wild type	/	STR, SUL, PB, CS		/	GI_15_trmE	/	wild type	wild type	/	aadA_New	/	sul1	/	/	/	C13T (Q5STOP)	C505T (R169C)	/	2	EUR5			ERR4175628		21.91	This study
509	CNRVC150220	1992			Pakistan																										2				ERR1879429			Weill et al. Science 2017
510	CNRVC150239	1993			Cambodia																										2				ERR1879538			Weill et al. Science 2017
511	4039-CDC	1993			China																										2				ERR576986			Didelot et al. PLoS Genet 2015
512	200106-CDC	2001			China																										2				ERR579313			Didelot et al. PLoS Genet 2015
513	1525-CDC	1994			China																										2			Outlier	ERR579986			Didelot et al. PLoS Genet 2015
514	93284-CDC	1993			China																										2				ERR576977			Didelot et al. PLoS Genet 2015
515	129-CDC	1994			China																										2				ERR579311			Didelot et al. PLoS Genet 2015
516	CNRVC930155	1993			Thailand																										2				ERR1879570			Weill et al. Science 2017
517	2530-CDC	1996			China																										2				ERR579073			Didelot et al. PLoS Genet 2015
518	L1_PNG	2010	Oceania		Papua NewGuinea																										2				SRR6950905			Greenhill et al 2019
519	CNRVC010100	2001			Indonesia																										2				ERR1877943			Weill et al. Science 2017
520	9-CDC	2001			China																										2				ERR579309			Didelot et al. PLoS Genet 2015
521	V011506-CDC	2001			China																										2				ERR576951			Didelot et al. PLoS Genet 2015
522	4111	2002			Viet Nam																										2				ERR019880			Mutreja et al. Nature 2011
523	4113	2003			Viet Nam																										2				ERR025364			Mutreja et al. Nature 2011
524	147-CDC	2002			China																										2				ERR579085			Didelot et al. PLoS Genet 2015
525	4110	1995			Viet Nam																										2				ERR019879			Mutreja et al. Nature 2011
526	4121	2004			Viet Nam																										2				ERR025362			Mutreja et al. Nature 2011
527	4070-CDC	1994			China																										2			Outlier	ERR576985			Didelot et al. PLoS Genet 2015
528	2657-CDC	1995			China																										2				ERR579068			Didelot et al. PLoS Genet 2015
529	956-CDC	2001			China																										2				ERR576975			Didelot et al. PLoS Genet 2015
530	4672	2000			Bangladesh																										2				ERR019884			Mutreja et al. Nature 2011
531	143-CDC	2001			China																										2				ERR579086			Didelot et al. PLoS Genet 2015
532	SC2000-CDC	2000			China																										2				ERR579091			Didelot et al. PLoS Genet 2015
533	SC1998_242-1-CDC	1998			China																										2				ERR579092			Didelot et al. PLoS Genet 2015
534	SC1998_098-1-CDC	1998			China																										2				ERR579114			Didelot et al. PLoS Genet 2015
535	1627-CDC	1997			China																										2				ERR579078			Didelot et al. PLoS Genet 2015
536	1909-CDC	1998			China																										2				ERR579077			Didelot et al. PLoS Genet 2015
537	CNRVC990209	1999			Laos																										2				ERR1879645			Weill et al. Science 2017
538	CNRVC990194	1999			Cambodia																										2				ERR1879644			Weill et al. Science 2017
539	936-CDC	1998			China																										2				ERR576976			Didelot et al. PLoS Genet 2015
540	2605-CDC	1998			China																										2				ERR579069			Didelot et al. PLoS Genet 2015
541	1605-CDC	1993			China																										2				ERR579079			Didelot et al. PLoS Genet 2015
542	JX1998-1306-1-CDC	1998			China																										2				ERR579093			Didelot et al. PLoS Genet 2015
543	4210-CDC	1999			China																										2				ERR576984			Didelot et al. PLoS Genet 2015
544	1944-CDC	2000			China																										2				ERR579076			Didelot et al. PLoS Genet 2015
545	CNRVC930003	1992			India																										2				ERR1879553			Weill et al. Science 2017
546	THSTI_V157	1991			India																										2				ERR1880841			Weill et al. Science 2017
547	V212-1	1991			India																										2				ERR018125			Mutreja et al. Nature 2011
548	THSTI_V156	1991			India																										2				ERR1880840			Weill et al. Science 2017
549	116072	1991			Mexico																										2				ERR044779			Domman et al. Science 2017
550	33297_1993	1993			Mexico																										2				ERR163240			Domman et al. Science 2017
551	54328_1994	1994			Mexico																										2				ERR163242			Domman et al. Science 2017
552	54267_1994	1994			Mexico																										2				ERR163241			Domman et al. Science 2017
553	82	1998			Mexico																										2				ERR108516			Domman et al. Science 2017
554	87662	1993			Mexico																										2				ERR044786			Domman et al. Science 2017
555	87667	1993			Mexico																										2				ERR044785			Domman et al. Science 2017
556	Mex6	1992			Mexico																										2				ERR042754			Domman et al. Science 2017
557	116075	1992			Mexico																										2				ERR044783			Domman et al. Science 2017
558	85	2000			Mexico																										2				ERR108522			Domman et al. Science 2017
559	54	1999			Mexico																										2				ERR108518			Domman et al. Science 2017
560	60483_1995	1995			Mexico																										2				ERR163244			Domman et al. Science 2017
561	60452_1995	1995			Mexico																										2				ERR163243			Domman et al. Science 2017
562	116073	1991			Mexico																										2				ERR044781			Domman et al. Science 2017
563	95430	1997			Mexico																										2				ERR044791			Domman et al. Science 2017
564	838	1999			Mexico																										2				ERR108517			Domman et al. Science 2017
565	VC51	1992			India																										2				ERR018124			Mutreja et al. Nature 2011
566	4670	1991			Bangladesh																										2				ERR019883			Mutreja et al. Nature 2011
567	MJ1485	1994			Bangladesh																										2				ERR018120			Mutreja et al. Nature 2011
568	MJ1236	1994			Bangladesh																										2					CP001485/CP001486		Chun et al. Proc Natl Acad Sci USA 2009
569	A346(2)	1994			Bangladesh																										2				ERR018179			Mutreja et al. Nature 2011
570	CNRVC170136	1993	Europe	Eastern Europe	Romania	Tulcea/Mila 23	Human	Ogawa	wild type	O1	ctxB1	/	VSP-II	STR, SUL, O129, SXT, TET, FUR, PB, CS		/	GI_15_trmE	ICEVchMoz10/ICEVchBan9	wild type	wild type	strA/strB	aadA_New	floR	sul1	sul2	tet(A)	dfrA1	C13T (Q5STOP)	C505T (R169C)	/	2	EUR6/AFR8	B21a		ERR4175578		45.51	This study
571	PHC_93-0608	1993	Asia	Southern Asia	Pakistan		Human		wild type	O1	ctxB1	wild type	VSP-II	STR, SUL, O129, SXT, TET, FUR, PB, CS		/	GI_15_trmE	ICEVchMoz10/ICEVchBan9	wild type	wild type	strA/strB	aadA_New	floR	sul1	sul2	tet(A)	dfrA1	C13T (Q5Stop)	C505T (R169C)	/	2	EUR6/AFR8			ERR4175696		98.64	This study
572	PHC_95-0745	1993	Europe	Eastern Europe	Ukraine	Mykolajiv	Fish		wild type	O1	ctxB1	wild type	VSP-II	STR, SUL, O129, SXT, TET, FUR, PB, CS	0.19	/	GI_15_trmE	ICEVchMoz10/ICEVchBan9	wild type	wild type	strA/strB	aadA_New	floR	sul1	sul2	tet(A)	dfrA1	C13T (Q5Stop)	C505T (R169C)	/	2	EUR6/AFR8			ERR4175695		82.95	This study
573	CNRVC170135	1993	Europe	Eastern Europe	Romania	Tulcea/Mila 23	Human	Ogawa	wild type	O1	ctxB1	wild type	VSP-II	STR, SUL, O129, SXT, TET, FUR		/	GI_15_trmE	ICEVchMoz10/ICEVchBan9	wild type	wild type	strA/strB	aadA_New	floR	sul1	sul2	tet(A)	dfrA1	C13T (Q5STOP)	C505T (R169C)	/	2	EUR6/AFR8	B21a		ERR4175579		17.46	This study
574	CNRVC930329	1993	Asia	Western Asia	Turkey		Human	Ogawa	wild type	O1	ctxB1	wild type	VSP-II	STR, SUL, O129, SXT, TET, FUR, PB, CS		/	GI_15_trmE	ICEVchMoz10/ICEVchBan9	wild type	wild type	strA/strB	aadA_New	floR	sul1	sul2	tet(A)	dfrA1	C13T (Q5STOP)	C505T (R169C)	/	2	EUR6/AFR8			ERR4175488		203.2	This study
575	CNRVC150215	1993	Asia		Lebanon																										2	EUR6/AFR8			ERR1879389			Weill et al. Science 2017
576	CNRVC150223	1993	Asia		Lebanon																										2	EUR6/AFR8			ERR1879432			Weill et al. Science 2017
577	CNRVC170147	1993	Europe	Eastern Europe	Romania	Tulcea/Mila 23	Human	Ogawa	wild type	O1	ctxB1	wild type	VSP-II (VC_0492::ISVch4)	STR, SUL, O129, SXT, FUR, PB, CS		/	GI_15_trmE	ICEVchMoz10/ICEVchBan9_del (strAB_tetA_floR_sul2)	wild type	wild type	/	aadA_New	/	sul1	/	/	dfrA1	C13T (Q5STOP)	C505T (R169C)	/	2	EUR6/AFR8	B21a	Outlier	ERR4175495		88.11	This study
578	CNRVC940154	1994	Europe	Southern Europe	Albania		Human	Ogawa	wild type	O1	ctxB1	wild type	VSP-II	STR, SUL, O129, SXT, (CHL), TET, FUR, PB, CS		/	GI_15_trmE	ICEVchMoz10/ICEVchBan9	wild type	wild type	strA/strB	aadA_New	floR	sul1	sul2	tet(A)	dfrA1	C13T (Q5STOP)	C505T (R169C)	/	2	EUR6/AFR8			ERR4175486		185.3	This study
579	CNRVC940159	1994	Europe	Southern Europe	Albania		Human	Ogawa	wild type	O1	ctxB1	wild type	VSP-II	STR, SUL, O129, SXT, (CHL), TET, FUR, PB, CS		/	GI_15_trmE	ICEVchMoz10/ICEVchBan9	wild type	wild type	strA/strB	aadA_New	floR	sul1	sul2	tet(A)	dfrA1	C13T (Q5STOP)	C505T (R169C)	/	2	EUR6/AFR8			ERR4175485		203.5	This study
580	CNRVC150230	1994	Europe	Southern Europe	Italy	Bari	Human	Ogawa	wild type	O1	ctxB1	wild type	VSP-II	STR, SUL, O129, SXT, PB, CS		/	GI-15_trmE	ICEVchMoz10/ICEVchBan9	wild type	wild type	strA/strB	aadA_New	floR	sul1	sul2	tet(A)	dfrA1	C13T (Q5STOP)	C505T (R169C)	/	2	EUR6/AFR8			ERR1879438			Weill et al. Science 2017
581	CNRVC940149	1994	Europe	Southern Europe	Albania		Human	Ogawa	wild type	O1	ctxB1	wild type	VSP-II	STR, SUL, O129, SXT, (CHL), TET, FUR, PB, CS		/	GI-15_trmE	ICEVchMoz10/ICEVchBan9	wild type	wild type	strA/strB	aadA_New	floR	sul1	sul2	tet(A)	dfrA1	C13T (Q5STOP)	C505T (R169C)	/	2	EUR6/AFR8			ERR1879577			Weill et al. Science 2017
582	CNRVC950798	1995	Asia		Iraq																										2	EUR6/AFR8			ERR1879593			Weill et al. Science 2017
583	CNRVC950800	1995	Asia		Iraq																										2	EUR6/AFR8			ERR1879594			Weill et al. Science 2017
584	CNRVC950792	1995	Asia		Iraq																										2	EUR6/AFR8			ERR1879588			Weill et al. Science 2017
585	CNRVC030438	2003	Asia		Iraq																										2	EUR6/AFR8			ERR1878096			Weill et al. Science 2017
586	NICD_14794	2001			Republic of South Africa																										2	EUR6/AFR8			ERR1880779			Weill et al. Science 2017
587	NICD_15070	2001			Republic of South Africa																										2	EUR6/AFR8			ERR1880780			Weill et al. Science 2017
588	NICD_14191	2001			Republic of South Africa																										2	EUR6/AFR8			ERR1880778			Weill et al. Science 2017
589	NICD_16230	2001			Republic of South Africa																										2	EUR6/AFR8			ERR1880785			Weill et al. Science 2017
590	F8478	2002			Republic of South Africa																										2	EUR6/AFR8			ERR1880768			Weill et al. Science 2017
591	F8479	2002			Republic of South Africa																										2	EUR6/AFR8			ERR1880769			Weill et al. Science 2017
592	NICD_15104	2001			Republic of South Africa																										2	EUR6/AFR8			ERR1880781			Weill et al. Science 2017
593	NICD_4076	2001			Republic of South Africa																										2	EUR6/AFR8			ERR1880790			Weill et al. Science 2017
594	NICD_16879	2001			Republic of South Africa																										2	EUR6/AFR8			ERR1880788			Weill et al. Science 2017
595	NICD_273	1998			Republic of South Africa																										2	EUR6/AFR8			ERR1880789			Weill et al. Science 2017
596	NICD_1405	2001			Republic of South Africa																										2	EUR6/AFR8			ERR1880777			Weill et al. Science 2017
597	NICD_1242	2001			Republic of South Africa																										2	EUR6/AFR8			ERR1880775			Weill et al. Science 2017
598	NICD_1264	2001			Republic of South Africa																										2	EUR6/AFR8			ERR1880776			Weill et al. Science 2017
599	NICD_1241	2001			Republic of South Africa																										2	EUR6/AFR8			ERR1880774			Weill et al. Science 2017
600	F5149	1997			Mozambique																										2	EUR6/AFR8			ERR1880763			Weill et al. Science 2017
601	CNRVC990019	1999			Mozambique																										2	EUR6/AFR8			ERR976585			Weill et al. Science 2017
602	CNRVC990038	1999			Mozambique																										2	EUR6/AFR8			ERR976586			Weill et al. Science 2017
603	CNRVC990039	1999			Mozambique																										2	EUR6/AFR8			ERR976587			Weill et al. Science 2017
604	NICD_16744	2001			Republic of South Africa																										2	EUR6/AFR8			ERR1877613			Weill et al. Science 2017
605	NICD_15907	2001			Republic of South Africa																										2	EUR6/AFR8			ERR1880782			Weill et al. Science 2017
606	NICD_16756	2001			Republic of South Africa																										2	EUR6/AFR8			ERR1880787			Weill et al. Science 2017
607	NICD_16211	2001			Republic of South Africa																										2	EUR6/AFR8			ERR1880784			Weill et al. Science 2017
608	NICD_15959	2001			Republic of South Africa																										2	EUR6/AFR8			ERR1880783			Weill et al. Science 2017
609	Zim_27	2009			Zimbabwe																										2	EUR6/AFR8			ERR044800			Weill et al. Science 2017
610	Zim_25	2009			Zimbabwe																										2	EUR6/AFR8			ERR044799			Weill et al. Science 2017
611	B_64	2004			Mozambique																										2	EUR6/AFR8			ERR044797			Weill et al. Science 2017
612	B33	2004			Mozambique																										2	EUR6/AFR8				ACHZ00000000		Chun et al. Proc Natl Acad Sci USA 2009
613	1346	2005			Mozambique																										2	EUR6/AFR8			ERR025356			Mutreja et al. Nature 2011
614	1362	2005			Mozambique																										2	EUR6/AFR8			ERR025367			Mutreja et al. Nature 2011
615	1627	2005			Mozambique																										2	EUR6/AFR8			ERR025377			Mutreja et al. Nature 2011
616	PHC_95-0753	1995	Europe	Eastern Europe	Ukraine	Odessa	Human		wild type	O1	ctxB1	wild type	VSP-II	STR, SUL, O129, SXT, TET, FUR, PB, CS	0.19	/	GI_15_trmE	ICEVchMoz10/ICEVchBan9	wild type	wild type	strA/strB	aadA_New	floR	sul1	sul2	tet(A)	dfrA1	C13T (Q5Stop)	C505T (R169C)	/	2	EUR6/AFR8			ERR4175693		83.84	This study
617	CNRVC170117	1995	Europe	Eastern Europe	Republic of Moldova			Ogawa	wild type	O1	ctxB1	wild type	/	STR, SUL, O129, SXT, FUR, PB, CS		/	GI_15_trmE	ICEVchMoz10/ICEVchBan9_del (strAB_tetA_floR_sul2)	wild type	wild type	/	aadA_New	/	sul1	/	/	dfrA1	C13T (Q5STOP)	C505T (R169C)	/	2	EUR6/AFR8			ERR4175596		157.3	This study
618	CNRVC170026	1995	Europe	Eastern Europe	Republic of Moldova		Human	Ogawa	wild type	O1	ctxB1	wild type	VSP-II	(STR), SUL, O129, SXT, CS		/	GI_15_trmE	ICEVchMoz10/ICEVchBan9_del (strAB_tetA_floR_sul2)	wild type	wild type	/	aadA_New	/	sul1	/	/	dfrA1	C13T (Q5STOP)	C505T (R169C)	/	2	EUR6/AFR8			ERR4175678		243.8	This study
619	CNRVC170142	1995	Europe	Eastern Europe	Republic of Moldova			Ogawa	wild type	O1	ctxB1	wild type	VSP-II	STR, SUL, O129, SXT, (FUR)		/	GI_15_trmE	ICEVchMoz10/ICEVchBan9_del (strAB_tetA_floR_sul2)	wild type	wild type	/	aadA_New	/	sul1	/	/	dfrA1	C13T (Q5STOP)	C505T (R169C)	/	2	EUR6/AFR8			ERR4175572		170.7	This study
620	CNRVC170027	1995	Europe	Eastern Europe	Republic of Moldova		Human (carriere)	Ogawa	wild type	O1	ctxB1	wild type	/	(STR), SUL, O129, SXT, (CHL), (TET), FUR, PB, CS		/	GI_15_trmE	ICEVchMoz10/ICEVchBan9	wild type	wild type	strA/strB	aadA_New	floR	sul1	sul2	tet(A)	dfrA1	C13T (Q5STOP)	C505T (R169C)	/	2	EUR6/AFR8			ERR4175677		132.7	This study
621	CNRVC170036	1994	Asia	Western Asia	Turkey	Isolation in Romania (Constanta)	Human	Ogawa	wild type	O1	ctxB1	wild type	VSP-II	STR, O129, SXT, (FUR), PB, CS		/	/	ICEVchMoz10/ICEVchBan9_del (strAB_tetA_floR_sul2)	wild type	wild type	/	/	/	/	/	/	dfrA1	C13T (Q5STOP)	C505T (R169C)	/	2	EUR6/AFR8			ERR4175669		69.28	This study
622	PHC_95-0759	1994	Europe	Eastern Europe	Ukraine	Mykolajiv	Human		wild type	O1	ctxB1	wild type	VSP-II	STR, SUL, O129, SXT, FUR, PB, CS		/	GI_15_trmE	ICEVchMoz10/ICEVchBan9	wild type	wild type	strA/strB	aadA_New	floR	sul1	sul2	tet(A)	dfrA1	C13T (Q5Stop)	C505T (R169C)	/	2	EUR6/AFR8			ERR4175691		65.85	This study
623	PHC_95-0775	1994	Europe	Eastern Europe	Ukraine	Mykolajiv	River water		wild type	O1	ctxB1	wild type	VSP-II	STR, SUL, O129, SXT, TET, FUR, PB, CS		/	GI_15_trmE	ICEVchMoz10/ICEVchBan9	wild type	wild type	strA/strB	aadA_New	floR	sul1	sul2	tet(A)	dfrA1	C13T (Q5Stop)	C505T (R169C)	/	2	EUR6/AFR8			ERR4175686		61.41	This study
624	CNRVC170118	1995	Europe	Eastern Europe	Republic of Moldova			Ogawa	wild type	O1	incomplete	/	VSP-II	STR, SUL, O129, SXT, FUR, PB, CS		/	GI_15_trmE	ICEVchMoz10/ICEVchBan9_del (strAB_tetA_floR_sul2)	wild type	wild type	/	aadA_New	/	sul1	/	/	dfrA1	C13T (Q5STOP)	C505T (R169C)	/	2	EUR6/AFR8			ERR4175595		77.77	This study
625	Gaz21	1994	Asia		Palestine	Gaza strip																									2	EUR6/AFR8			ERR042738			Weill et al. Science 2017
626	PHC_95-0780	1994	Europe	Eastern Europe	Ukraine	Mykolajiv	Sea Water		wild type	O1	ctxB1	wild type	VSP-II	STR, SUL, O129, SXT, TET, FUR, PB, CS		/	GI_15_trmE	ICEVchMoz10/ICEVchBan9	wild type	wild type	strA/strB	aadA_New	floR	sul1	sul2	tet(A)	dfrA1	C13T (Q5Stop)	C505T (R169C)	/	2	EUR6/AFR8			ERR4175684		80.21	This study
627	PHC_95-0754	1994	Europe	Eastern Europe	Ukraine	Mykolajiv	Human		wild type	O1	ctxB1	wild type	VSP-II	STR, SUL, O129, SXT, TET, FUR, PB, CS		/	GI_15_trmE	ICEVchMoz10/ICEVchBan9	wild type	wild type	strA/strB	aadA_New	floR	sul1	sul2	tet(A)	dfrA1	C13T (Q5Stop)	C505T (R169C)	/	2	EUR6/AFR8			ERR4175692		74.72	This study
628	PHC_95-0766	1994	Europe	Eastern Europe	Ukraine	Mykolajiv	Human		wild type	O1	ctxB1	wild type	VSP-II	STR, SUL, O129, SXT, TET, FUR, PB, CS		/	GI_15_trmE	ICEVchMoz10/ICEVchBan9	wild type	wild type	strA/strB	aadA_New	floR	sul1	sul2	tet(A)	dfrA1	C13T (Q5Stop)	C505T (R169C)	/	2	EUR6/AFR8			ERR4175688		88.37	This study
629	PHC_95-0761	1994	Europe	Eastern Europe	Ukraine	Mykolajiv	Human		wild type	O1	ctxB1	wild type	VSP-II	STR, SUL, O129, SXT, TET, FUR, PB, CS		/	GI_15_trmE	ICEVchMoz10/ICEVchBan9	wild type	wild type	strA/strB	aadA_New	floR	sul1	sul2	tet(A)	dfrA1	C13T (Q5Stop)	C505T (R169C)	/	2	EUR6/AFR8			ERR4175690		90.03	This study
630	PHC_95-0776	1994	Europe	Eastern Europe	Ukraine	Mykolajiv	River water		wild type	O1	ctxB1	wild type	VSP-II	STR, SUL, O129, SXT, TET, FUR, PB, CS		/	GI_15_trmE	ICEVchMoz10/ICEVchBan9	wild type	wild type	strA/strB	aadA_New	floR	sul1	sul2	tet(A)	dfrA1	C13T (Q5Stop)	C505T (R169C)	/	2	EUR6/AFR8			ERR4175685		78.9	This study
631	PHC_95-0768	1994	Europe	Eastern Europe	Ukraine	Mykolajiv	Human		wild type	O1	ctxB1	wild type	VSP-II	STR, SUL, O129, SXT, (CHL), TET, FUR, PB, CS		/	GI_15_trmE	ICEVchMoz10/ICEVchBan9	wild type	wild type	strA/strB	aadA_New	floR	sul1	sul2	tet(A)	dfrA1	C13T (Q5Stop)	C505T (R169C)	/	2	EUR6/AFR8			ERR4175687		71.09	This study
632	PHC_95-0781	1994	Europe	Eastern Europe	Ukraine	Kirovograd	Human		wild type	O1	ctxB1	wild type	VSP-II	STR, SUL, O129, SXT, TET, FUR, PB, CS		/	GI_15_trmE	ICEVchMoz10/ICEVchBan9	wild type	wild type	strA/strB	aadA_New	floR	sul1	sul2	tet(A)	dfrA1	C13T (Q5Stop)	C505T (R169C)	/	2	EUR6/AFR8			ERR4175683		75.72	This study
633	CNRVC170149	1994	Europe	Eastern Europe	Romania	Mures/Sinpaul	Human	Ogawa	wild type	O1	ctxB1	wild type	VSP-II	STR, SUL, O129, SXT, TET, FUR, PB, CS		/	GI_15_trmE	ICEVchMoz10/ICEVchBan9	wild type	wild type	strA/strB	aadA_New	floR	sul1	sul2	tet(A)	dfrA1	C13T (Q5STOP)	C505T (R169C)	/	2	EUR6/AFR8	B21a		ERR4175493		24.29	This study
634	PHC_95-0747	1995	Europe	Eastern Europe	Ukraine	Odessa	Human		wild type	O1	ctxB1	wild type	VSP-II	STR, SUL, O129, SXT, TET, FUR, PB, CS	0.25	/	GI_15_trmE	ICEVchMoz10/ICEVchBan9	wild type	wild type	strA/strB	aadA_New	floR	sul1	sul2	tet(A)	dfrA1	C13T (Q5Stop)	C505T (R169C)	/	2	EUR6/AFR8			ERR4175694		54.97	This study
635	CNRVC170100	1994	Europe	Eastern Europe	Romania	Mures/Sinpaul	Human	Ogawa	wild type	O1	ctxB1	wild type	VSP-II	STR, SUL, O129, SXT, FUR		/	GI_15_trmE	ICEVchMoz10/ICEVchBan9_del (strAB_tetA_floR_sul2)	wild type	wild type	/	aadA_New	/	sul1	/	/	dfrA1	C13T (Q5STOP)	C505T (R169C)	/	2	EUR6/AFR8		Outlier	ERR4175611		77.78	This study
636	PHC_95-0765	1994	Europe	Eastern Europe	Ukraine	Mykolajiv	Human		wild type	O1	ctxB1	wild type	VSP-II	STR, SUL, O129, SXT, TET, FUR, PB, CS		/	GI_15_trmE	ICEVchMoz10/ICEVchBan9	wild type	wild type	strA/strB	aadA_New	floR	sul1	sul2	tet(A)	dfrA1	C13T (Q5Stop)	C505T (R169C)	/	2	EUR6/AFR8			ERR4175689		83.55	This study
637	Gaz2	1994	Asia		Palestine	Gaza strip																									2	EUR6/AFR8		Outlier	ERR042729			Weill et al. Science 2017
638	RKI-ZBS2-CH218	1994	Asia		Turkey																										2	EUR6/AFR8			ERR1880794			Weill et al. Science 2017
639	Gaz11	1994	Asia		Palestine	Gaza strip																									2	EUR6/AFR8			ERR042733			Weill et al. Science 2017
640	CNRVC170116	1994	Europe	Eastern Europe	Romania	Constanta/Constanta	Humana	Ogawa	wild type	O1	ctxB1	wild type	VSP-II	STR, SUL, O129, SXT, FUR, PB, CS		/	GI_15_trmE	ICEVchMoz10/ICEVchBan9_del (strAB_tetA_floR_sul2)	wild type	wild type	/	aadA_New	/	sul1	/	/	dfrA1	C13T (Q5STOP)	C505T (R169C)	/	2	EUR6/AFR8			ERR4175597		25.68	This study
641	CNRVC170092	1994	Europe	Eastern Europe	Romania	Constanta/Mangalia	Human	Ogawa	wild type	O1	ctxB1	wild type	VSP-II	STR, SUL, O129, SXT, CHL, TET, FUR, PB, CS		/	GI_15_trmE	ICEVchMoz10/ICEVchBan9	wild type	wild type	strA/strB	aadA_New	floR	sul1	sul2	tet(A)	dfrA1	C13T (Q5STOP)	C505T (R169C)	/	2	EUR6/AFR8			ERR4175616		112.5	This study
642	CNRVC170090	1994	Europe	Eastern Europe	Romania	Constanta/Constanta	Human	Ogawa	wild type	O1	ctxB1	/	VSP-II	STR, SUL, O129, SXT, (TET), (FUR), CS		/	GI_15_trmE	ICEVchMoz10/ICEVchBan9	wild type	wild type	strA/strB	aadA_New	floR	sul1	sul2	tet(A)	dfrA1	C13T (Q5STOP)	C505T (R169C)	/	2	EUR6/AFR8			ERR4175618		107.2	This study
643	CNRVC070120	1994			Algeria	Bejaïa																									2	EUR6/AFR8			ERR1878555			Weill et al. Science 2017
644	CNRVC070154	1994			Algeria	Setif																									2	EUR6/AFR8			ERR1878560			Weill et al. Science 2017
645	CNRVC170042	1994	Europe	Eastern Europe	Romania	Constanta/Constanta	Human	Ogawa	wild type	O1	ctxB1	wild type	VSP-II	STR, SUL, O129, SXT, TET, FUR, PB, CS		/	GI_15_trmE	ICEVchMoz10/ICEVchBan9	wild type	wild type	strA/strB	aadA_New	floR	sul1	sul2	tet(A)	dfrA1	missing gene	C505T (R169C)	/	2	EUR6/AFR8	B21a		ERR4175664		135.2	This study
646	CNRVC170089	1994	Europe	Eastern Europe	Romania	Constanta/Constanta	Human	Ogawa	wild type	O1	/	wild type	VSP-II	STR, SUL, O129, SXT, (TET), FUR, PB, CS		/	GI_15_trmE	ICEVchMoz10/ICEVchBan9	wild type	wild type	strA/strB	aadA_New	floR	sul1	sul2	tet(A)	dfrA1	C13T (Q5STOP)	C505T (R169C)	/	2	EUR6/AFR8			ERR4175619		24.9	This study
647	CNRVC150219	1994	Europe	Eastern Europe	Romania	Mures/Chirileu	Human	Ogawa	wild type	O1	ctxB1	wild type	VSP-II	STR, SUL, O129, SXT, FUR, PB, CS		/	GI_15_trmE	ICEVchMoz10/ICEVchBan9_del (strAB_tetA_floR_sul2)	wild type	wild type	/	aadA_New	/	sul1	/	/	dfrA1	C13T (Q5STOP)	C505T (R169C)	/	2	EUR6/AFR8	B21a		ERR1879393			Weill et al. Science 2017
648	CNRVC170022	1994	Europe	Eastern Europe	Romania	Constanta/Mangalia	Human	Ogawa	wild type	O1	ctxB1	wild type	VSP-II	STR, SUL, O129, SXT, PB, CS		/	GI_15_trmE	ICEVchMoz10/ICEVchBan9_del (strAB_tetA_floR_sul2)	wild type	wild type	/	aadA_New	/	sul1	/	/	dfrA1	C13T (Q5STOP)	C505T (R169C)	/	2	EUR6/AFR8	B21a		ERR4175682		41.78	This study
649	CNRVC170049	1994	Europe	Eastern Europe	Romania	Mures/Ungheni	Human	Ogawa	wild type	O1	ctxB1	wild type	VSP-II	STR, SUL, O129, SXT, (TET), (FUR), PB, CS		/	GI_15_trmE	ICEVchMoz10/ICEVchBan9	wild type	wild type	strA/strB	aadA_New	floR	sul1	sul2	tet(A)	dfrA1	C13T (Q5STOP)	C505T (R169C)	/	2	EUR6/AFR8	B21a		ERR4175657		91.7	This study
650	CNRVC170140	1994	Asia	Western Asia	Turkey	Isolation in Romania (Bucharest)	Human	Ogawa	wild type	O1	ctxB1	wild type	VSP-II	STR, SUL, O129, SXT, (TET), FUR, PB, CS		/	GI_15_trmE	ICEVchMoz10/ICEVchBan9	wild type	wild type	strA/strB	aadA_New	floR	sul1	sul2	tet(A)	dfrA1	C13T (Q5STOP)	C505T (R169C)	/	2	EUR6/AFR8	B26		ERR4175574		70.51	This study
651	CNRVC170133	1994	Europe	Eastern Europe	Romania	Mures/Vidrasau	Human	Ogawa	wild type	O1	ctxB1	wild type	VSP-II	STR, SUL, O129, SXT, CHL, TET, FUR, PB, CS		/	GI_15_trmE	ICEVchMoz10/ICEVchBan9	wild type	wild type	strA/strB	aadA_New	floR	sul1	sul2	tet(A)	dfrA1	C13T (Q5STOP)	C505T (R169C)	/	2	EUR6/AFR8	B21a		ERR4175581		21.7	This study
652	CNRVC170131	1994	Europe	Eastern Europe	Romania	Mures/Chirileu	Human	Ogawa	wild type	O1	ctxB1	wild type	VSP-II	STR, SUL, O129, SXT, (TET), (FUR), PB, CS		/	GI_15_trmE	ICEVchMoz10/ICEVchBan9	wild type	wild type	strA/strB	aadA_New	floR	sul1	sul2	tet(A)	dfrA1	C13T (Q5STOP)	C505T (R169C)	/	2	EUR6/AFR8	B21a		ERR4175583		30.78	This study
653	CNRVC170041	1994	Europe	Eastern Europe	Romania	Mures/Chirileu	Human	Ogawa	wild type	O1	ctxB1	wild type	VSP-II	STR, SUL, O129, SXT, TET, FUR, PB, CS		/	GI_15_trmE	ICEVchMoz10/ICEVchBan9	wild type	wild type	strA/strB	aadA_New	floR	sul1	sul2	tet(A)	dfrA1	C13T (Q5STOP)	C505T (R169C)	/	2	EUR6/AFR8			ERR4175665		74.82	This study
654	CNRVC170134	1994	Europe	Eastern Europe	Romania	Mures/Ungheni	Human	Ogawa	wild type	O1	ctxB1	wild type	VSP-II	STR, SUL, O129, SXT, TET, FUR, PB, CS		/	GI_15_trmE	ICEVchMoz10/ICEVchBan9	wild type	wild type	strA/strB	aadA_New	floR	sul1	sul2	tet(A)	dfrA1	C13T (Q5STOP)	C505T (R169C)	/	2	EUR6/AFR8	B21a		ERR4175580		75.49	This study
655	CNRVC170099	1994	Europe	Eastern Europe	Romania	Galati/Nicoreşti	Human	Ogawa	wild type	O1	ctxB1	wild type	VSP-II	STR, SUL, O129, SXT		/	GI_15_trmE	ICEVchMoz10/ICEVchBan9	wild type	wild type	strA/strB	aadA_New	floR	sul1	sul2	tet(A)	dfrA1	C13T (Q5STOP)	C505T (R169C)	/	2	EUR6/AFR8			ERR4175612		108.6	This study
656	CNRVC170151	1994	Europe	Eastern Europe	Romania	Galati/Nicoresti	Human	Ogawa	wild type	O1	ctxB1	wild type	VSP-II	STR, SUL, O129, SXT, (TET), FUR, PB, CS		/	GI_15_trmE	ICEVchMoz10/ICEVchBan9	wild type	wild type	strA/strB	aadA_New	floR	sul1	sul2	tet(A)	dfrA1	C13T (Q5STOP)	C505T (R169C)	/	2	EUR6/AFR8	B21a		ERR4175491		37.62	This study
657	CNRVC170137	1994	Europe	Eastern Europe	Romania	Galati/Nicoresti	Human	Ogawa	wild type	O1	ctxB1	wild type	VSP-II	STR, SUL, O129, SXT, (TET), FUR, PB, CS		/	GI_15_trmE	ICEVchMoz10/ICEVchBan9	wild type	wild type	strA/strB	aadA_New	floR	sul1	sul2	tet(A)	dfrA1	C13T (Q5STOP)	C505T (R169C)	/	2	EUR6/AFR8	B21a		ERR4175577		57.65	This study
658	CNRVC170139	1994	Europe	Eastern Europe	Romania	Galati/Nicoresti	Human	Ogawa	wild type	O1	ctxB1	wild type	VSP-II	STR, SUL, O129, SXT, (CHL), TET, FUR, PB, CS		/	GI_15_trmE	ICEVchMoz10/ICEVchBan9	wild type	wild type	strA/strB	aadA_New	floR	sul1	sul2	tet(A)	dfrA1	C13T (Q5STOP)	C505T (R169C)	/	2	EUR6/AFR8	B21b		ERR4175575		53.86	This study
659	CNRVC170138	1994	Europe	Eastern Europe	Romania	Galati/Nicoresti	Human	Ogawa	wild type	O1	ctxB1	wild type	VSP-II	STR, SUL, O129, SXT, TET, FUR, PB, CS		/	GI_15_trmE	ICEVchMoz10/ICEVchBan9	wild type	wild type	strA/strB	aadA_New	floR	sul1	sul2	tet(A)	dfrA1	C13T (Q5STOP)	C505T (R169C)	/	2	EUR6/AFR8	B21a		ERR4175576		19.82	This study
660	CNRVC170039	1994	Europe	Eastern Europe	Romania	Galati/Nicoresti	Human	Ogawa	wild type	O1	ctxB1	wild type	VSP-II	STR, SUL, O129, SXT, FUR, PB, CS		/	GI_15_trmE	ICEVchMoz10/ICEVchBan9_del (strAB_tetA_floR_sul2)	wild type	wild type	/	aadA_New	/	sul1	/	/	dfrA1	C13T (Q5STOP)	C505T (R169C)	/	2	EUR6/AFR8		Outlier	ERR4175666		91.82	This study
661	CNRVC170024	1994	Europe	Eastern Europe	Romania	Galati/Nicoresti	Human	Ogawa	wild type	O1	ctxB1	wild type	VSP-II	STR, SUL, O129, SXT, FUR, PB, CS		/	GI_15_trmE	ICEVchMoz10/ICEVchBan9_del (strAB_tetA_floR_sul2)	wild type	wild type	/	aadA_New	/	sul1	/	/	dfrA1	C13T (Q5STOP)	C505T (R169C)	/	2	EUR6/AFR8			ERR4175680		115.8	This study
662	CNRVC170023	1994	Europe	Eastern Europe	Romania	Galati/Nicoresti	Human	Ogawa	wild type	O1	ctxB1	wild type	VSP-II	STR, SUL, O129, SXT, FUR, PB, CS		/	GI_15_trmE	ICEVchMoz10/ICEVchBan9_del (strAB_tetA_floR_sul2)	wild type	wild type	/	aadA_New	/	sul1	/	/	dfrA1	C13T (Q5STOP)	C505T (R169C)	/	2	EUR6/AFR8			ERR4175681		303.1	This study
663	A131	1989			India																										2				ERR018153			Mutreja et al. Nature 2011
664	A130	1989			India																										2				ERR018154			Mutreja et al. Nature 2011
665	THSTI_V8	1989			India																										2				ERR1880842			Weill et al. Science 2017
666	V5	1989			India																										2				ERR018127			Mutreja et al. Nature 2011
667	MG116226	1991			Bangladesh																										2				ERR025396			Mutreja et al. Nature 2011
668	MG116025	1991			Bangladesh																										2				ERR018122			Mutreja et al. Nature 2011
669	V109	1990			India																										2				ERR018126			Mutreja et al. Nature 2011
670	THSTI_VC63	1992			India																										2				ERR1880844			Weill et al. Science 2017
671	CNRVC940135	1994			Nepal																										3				ERR1879576			Weill et al. Science 2017
672	THSTI_CO327	1993			India																										3				ERR1880804			Weill et al. Science 2017
673	THSTI_CO368	1993			India																										3				ERR1880805			Weill et al. Science 2017
674	CNRVC940103	1994			Guinea																										3	AFR9			ERR976537			Weill et al. Science 2017
675	CNRVC950712	1995			Sierra Leone																										3	AFR9			ERR998675			Weill et al. Science 2017
676	CNRVC940164	1994			Liberia																										3	AFR9			ERR998657			Weill et al. Science 2017
677	CNRVC950699	1995			Guinea																										3	AFR9			ERR998670			Weill et al. Science 2017
678	RKI-ZBS2-CH234	1994	Asia		Turkey																										3	AFR9			ERR1880795			Weill et al. Science 2017
679	CNRVC950724	1995			Guinea																										3	AFR9			ERR998677			Weill et al. Science 2017
680	CNRVC950758	1995			Cote d'Ivoire																										3	AFR9			ERR998685			Weill et al. Science 2017
681	CNRVC940128	1994			Guinea																										3	AFR9			ERR976539			Weill et al. Science 2017
682	CNRVC140133	1994-1995			Guinea Bissau																										3	AFR9			ERR976504			Weill et al. Science 2017
683	CNRVC940109	1994			Guinea																										3	AFR9			ERR976538			Weill et al. Science 2017
684	CNRVC940141	1994			Guinea																										3	AFR9			ERR976542			Weill et al. Science 2017
685	CNRVC960263	1996			Mauritania																										3	AFR9			ERR1879599			Weill et al. Science 2017
686	CNRVC150226	1994			Senegal																										3	AFR9			ERR1879434			Weill et al. Science 2017
687	CNRVC960031	1996			Senegal																										3	AFR9			ERR998693			Weill et al. Science 2017
688	CNRVC960023	1996			Senegal																										3	AFR9			ERR998691			Weill et al. Science 2017
689	CNRVC960018	1996			Senegal																										3	AFR9			ERR998690			Weill et al. Science 2017
690	CNRVC960122	1996			Senegal																										3	AFR9			ERR998695			Weill et al. Science 2017
691	CNRVC960260	1996			Mauritania																										3	AFR9			ERR1879598			Weill et al. Science 2017
692	CNRVC960272	1996	Europe	Western Europe	France		Human	Ogawa	wild type	O1	ctxB1	wild type	VSP-II (VC_0495::ISVch4)	STR, SUL, O129, SXT, (CHL), FUR, PB, CS		/	/	ICEVchInd5/ICEVchBan5	wild type	wild type	strA/strB	/	floR	/	sul2	/	dfrA1	C13T (Q5STOP)	C505T (R169C)	/	3	AFR9			ERR998710			Weill et al. Science 2017
693	CNRVC950723	1995			Guinea																										3	AFR9			ERR998676			Weill et al. Science 2017
694	CNRVC950730	1995			Liberia																										3	AFR9			ERR998679			Weill et al. Science 2017
695	CNRVC950753	1995			Cote d'Ivoire																										3	AFR9			ERR998682			Weill et al. Science 2017
696	F5144	1997			Guinea Bissau																										3	AFR9			ERR1880762			Weill et al. Science 2017
697	CNRVC960321	1996			Senegal																										3	AFR9			ERR998718			Weill et al. Science 2017
698	CNRVC960327	1996			Senegal																										3	AFR9			ERR998720			Weill et al. Science 2017
699	CNRVC960324	1996			Senegal																										3	AFR9			ERR998719			Weill et al. Science 2017
700	CNRVC960318	1996			Senegal																										3	AFR9			ERR998717			Weill et al. Science 2017
701	CNRVC940142	1994			Liberia																										3	AFR9			ERR976543			Weill et al. Science 2017
702	CNRVC940165	1994			Liberia																										3	AFR9			ERR998658			Weill et al. Science 2017
703	CNRVC950728	1995			Liberia																										3	AFR9			ERR998678			Weill et al. Science 2017
704	CNRVC950756	1995			Cote d'Ivoire																										3	AFR9			ERR998684			Weill et al. Science 2017
705	CNRVC960223	1996			Liberia																										3	AFR9			ERR998699			Weill et al. Science 2017
706	CNRVC010042	2001			Cote d'Ivoire																										3	AFR9			ERR1877647			Weill et al. Science 2017
707	CNRVC010038	2001			Cote d'Ivoire																										3	AFR9			ERR1877646			Weill et al. Science 2017
708	CNRVC030485	2003			Cote d'Ivoire																										3	AFR9			ERR1878100			Weill et al. Science 2017
709	CNRVC030567	2003			Cote d'Ivoire																										3	AFR9			ERR1878102			Weill et al. Science 2017
710	CNRVC020404	2002			Cote d'Ivoire																										3	AFR9			ERR1878089			Weill et al. Science 2017
711	CNRVC980367	1998			Guinea																										3	AFR9			ERR976574			Weill et al. Science 2017
712	CNRVC030475	2003			Liberia																										3	AFR9			ERR1878098			Weill et al. Science 2017
713	CNRVC030477	2003			Liberia																										3	AFR9			ERR1878099			Weill et al. Science 2017
714	CNRVC020393	2002			Liberia																										3	AFR9			ERR1878088			Weill et al. Science 2017
715	CNRVC020062	2002			Liberia																										3	AFR9			ERR1877954			Weill et al. Science 2017
716	CNRVC080496	2006			Cote d'Ivoire																										3	AFR9			ERR1878571			Weill et al. Science 2017
717	L211	2012			Guinea																										3	AFR9			ERR386666			Weill et al. Science 2017
718	L237	2012			Guinea																										3	AFR9			ERR386704			Weill et al. Science 2017
719	L233	2012			Guinea																										3	AFR9			ERR386658			Weill et al. Science 2017
720	CNRVC120194	2012			Guinea Bissau																										3	AFR9			ERR1878604			Weill et al. Science 2017
721	CNRVC120195	2012			Guinea Bissau																										3	AFR9			ERR1878605			Weill et al. Science 2017
722	K6979	2008			Guinea Bissau																										3	AFR9			ERR1880773			Weill et al. Science 2017
723	K6975	2008			Guinea Bissau																										3	AFR9			ERR1880772			Weill et al. Science 2017
724	CNRVC040206	2004			Guinea																										3	AFR9			ERR1878112			Weill et al. Science 2017
725	CNRVC060009	2006			Mali																										3	AFR9			ERR1878149			Weill et al. Science 2017
726	CNRVC070142	2006			Mauritania																										3	AFR9			ERR1878558			Weill et al. Science 2017
727	CNRVC070124	2005			Mauritania																										3	AFR9			ERR1878556			Weill et al. Science 2017
728	CNRVC040257	2004			Sierra Leone																										3	AFR9			ERR1878115			Weill et al. Science 2017
729	CNRVC040303	2004			Senegal																										3	AFR9			ERR1878117			Weill et al. Science 2017
730	CNRVC040314	2004			Senegal																										3	AFR9			ERR1878127			Weill et al. Science 2017
731	CNRVC060010	2005			Mali																										3	AFR9			ERR1878150			Weill et al. Science 2017
732	CNRVC040203	2004			Sierra Leone																										3	AFR9			ERR1878111			Weill et al. Science 2017
733	CNRVC070136	2006			Mauritania																										3	AFR9			ERR1878557			Weill et al. Science 2017
734	CNRVC070144	2005			Mauritania																										3	AFR9			ERR1878559			Weill et al. Science 2017
735	CNRVC960250	1996			Mali																										3	AFR9			ERR998704			Weill et al. Science 2017
736	CNRVC950707	1995			Mali																										3	AFR9			ERR998673			Weill et al. Science 2017
737	CNRVC950708	1995			Mali																										3	AFR9			ERR998674			Weill et al. Science 2017
738	CNRVC950755	1995			Cote d'Ivoire																										3	AFR9			ERR998683			Weill et al. Science 2017
739	CNRVC950801	1995			Burkina Faso																										3	AFR9			ERR998687			Weill et al. Science 2017
740	CNRVC950806	1995			Burkina Faso																										3	AFR9			ERR998688			Weill et al. Science 2017
741	CNRVC950759	1995			Niger																										3	AFR9			ERR998686			Weill et al. Science 2017
742	CNRVC960003	1996			Niger																										3	AFR9			ERR998689			Weill et al. Science 2017
743	CNRVC970147	1997			Benin																										3	AFR9			ERR998749			Weill et al. Science 2017
744	CNRVC970152	1997			Benin																										3	AFR9			ERR998750			Weill et al. Science 2017
745	CNRVC970019	1997			Cameroon																										3	AFR9			ERR998726			Weill et al. Science 2017
746	CNRVC980022	1997			Cameroon																										3	AFR9			ERR976555			Weill et al. Science 2017
747	CNRVC980021	1997			Cameroon																										3	AFR9			ERR976554			Weill et al. Science 2017
748	CNRVC970123	1997			Central African Republic																										3	AFR9			ERR998742			Weill et al. Science 2017
749	CNRVC970125	1997			Central African Republic																										3	AFR9			ERR998743			Weill et al. Science 2017
750	CNRVC970112	1997			Central African Republic																										3	AFR9			ERR998740			Weill et al. Science 2017
751	CNRVC970110	1997			Central African Republic																										3	AFR9			ERR998739			Weill et al. Science 2017
752	CNRVC960243	1996			Chad																										3	AFR9			ERR998702			Weill et al. Science 2017
753	F4169	1997			Nigeria																										3	AFR9			ERR1879656			Weill et al. Science 2017
754	CNRVC960028	1996			Nigeria																										3	AFR9			ERR998692			Weill et al. Science 2017
755	CNRVC980395	1998			Cameroon																										3	AFR9			ERR976576			Weill et al. Science 2017
756	CNRVC980374	1998			Chad																										3	AFR9			ERR1879638			Weill et al. Science 2017
757	CNRVC980398	1998			Cameroon																										3	AFR9			ERR976579			Weill et al. Science 2017
758	CNRVC980396	1998			Cameroon																										3	AFR9			ERR976577			Weill et al. Science 2017
759	CNRVC980397	1998			Cameroon																										3	AFR9			ERR976578			Weill et al. Science 2017
760	CNRVC960271	1996			Nigeria																										3	AFR9			ERR998709			Weill et al. Science 2017
761	CNRVC960258	1996			Nigeria																										3	AFR9			ERR998707			Weill et al. Science 2017
762	CNRVC960254	1996			Nigeria																										3	AFR9			ERR998706			Weill et al. Science 2017
763	CNRVC960252	1996			Nigeria																										3	AFR9			ERR998705			Weill et al. Science 2017
764	CNRVC970014	1997			Cameroon																										3	AFR9			ERR998725			Weill et al. Science 2017
765	CNRVC960293	1996			Cameroon																										3	AFR9			ERR998712			Weill et al. Science 2017
766	CNRVC960246	1996			Cameroon																										3	AFR9			ERR998703			Weill et al. Science 2017
767	CNRVC960265	1996			Chad																										3	AFR9			ERR998708			Weill et al. Science 2017
768	CNRVC960273	1996			Chad																										3	AFR9			ERR998711			Weill et al. Science 2017
769	CNRVC960234	1996			Chad																										3	AFR9			ERR998701			Weill et al. Science 2017
770	CNRVC960228	1996			Chad																										3	AFR9			ERR998700			Weill et al. Science 2017
771	CNRVC980360	1998			Burkina Faso																										3	AFR9			ERR976573			Weill et al. Science 2017
772	CNRVC980359	1998			Burkina Faso																										3	AFR9			ERR976572			Weill et al. Science 2017
773	CNRVC000005	1999			Niger																										3	AFR9			ERR1877637			Weill et al. Science 2017
774	CNRVC010023	2000			Cameroon																										3	AFR9			ERR1877645			Weill et al. Science 2017
775	CNRVC000323	2000			Cameroon																										3	AFR9			ERR1877643			Weill et al. Science 2017
776	CNRVC990234	1999			Burkina Faso																										3	AFR9			ERR1879646			Weill et al. Science 2017
777	CNRVC010108	2001			Togo																										3	AFR9			ERR1877944			Weill et al. Science 2017
778	CNRVC010205	2001			Burkina Faso																										3	AFR9			ERR1877948			Weill et al. Science 2017
779	CNRVC010206	2001			Burkina Faso																										3	AFR9			ERR1877949			Weill et al. Science 2017
780	CNRVC040210	2004			Niger																										3	AFR9			ERR1878114			Weill et al. Science 2017
781	CNRVC050323	2005			Nigeria																										3	AFR9			ERR1878146			Weill et al. Science 2017
782	CNRVC050334	2005			Nigeria																										3	AFR9			ERR1878147			Weill et al. Science 2017
783	CNRVC010120	2001			Chad																										3	AFR9			ERR1877945			Weill et al. Science 2017
784	CNRVC010203	2001			Chad																										3	AFR9			ERR1877947			Weill et al. Science 2017
785	CNRVC010221	2001			Cameroon																										3	AFR9			ERR1877950			Weill et al. Science 2017
786	CNRVC010123	2001			Chad																										3	AFR9			ERR1877946			Weill et al. Science 2017
787	CNRVC080764	2008			Cameroon																										3	AFR9			ERR1878574			Weill et al. Science 2017
788	CNRVC080762	2008			Cameroon																										3	AFR9			ERR1878573			Weill et al. Science 2017
789	CNRVC060111	2006			Cameroon																										3	AFR9			ERR1878152			Weill et al. Science 2017
790	CNRVC050008	2005			Cameroon																										3	AFR9			ERR1878128			Weill et al. Science 2017
791	CNRVC040061	2004			Cameroon																										3	AFR9			ERR1878105			Weill et al. Science 2017
792	CNRVC040082	2002			Cameroon																										3	AFR9			ERR1878107			Weill et al. Science 2017
793	CNRVC040110	2004			Cameroon																										3	AFR9			ERR1878108			Weill et al. Science 2017
794	CNRVC050011	2005			Cameroon																										3	AFR9			ERR1878129			Weill et al. Science 2017
795	CNRVC040074	2001			Cameroon																										3	AFR9			ERR1878106			Weill et al. Science 2017
796	CNRVC050073	2005			Equatorial Guinea																										3	AFR9			ERR1878131			Weill et al. Science 2017
797	CNRVC050060	2005			Equatorial Guinea																										3	AFR9			ERR1878130			Weill et al. Science 2017
798	CNRVC070011	2007			Republic of the Congo																										3	AFR9			ERR1878549			Weill et al. Science 2017
799	CNRVC070012	2007			Republic of the Congo																										3	AFR9			ERR1878550			Weill et al. Science 2017
800	CNRVC030084	2003			Benin																										3	AFR9			ERR1878092			Weill et al. Science 2017
801	CNRVC020361	2002			Benin																										3	AFR9			ERR1877956			Weill et al. Science 2017
802	CNRVC020367	2002			Benin																										3	AFR9			ERR1877957			Weill et al. Science 2017
803	CNRVC030082	2003			Benin																										3	AFR9			ERR1878091			Weill et al. Science 2017
804	CNRVC040127	2004			Benin																										3	AFR9			ERR1878109			Weill et al. Science 2017
805	CNRVC040209	2004			Niger																										3	AFR9			ERR1878113			Weill et al. Science 2017
806	K0107	2003			Mali																										3	AFR9			ERR1880770			Weill et al. Science 2017
807	K0108	2003			Mali																										3	AFR9			ERR1880771			Weill et al. Science 2017
808	CNRVC040132	2004			Benin																										3	AFR9			ERR1878110			Weill et al. Science 2017
809	CNRVC070164	2007			Benin																										3	AFR9			ERR1878561			Weill et al. Science 2017
810	CNRVC060273	2006			Niger																										3	AFR9			ERR1878545			Weill et al. Science 2017
811	CNRVC080497	2006			Cote d'Ivoire																										3	AFR9			ERR1878572			Weill et al. Science 2017
812	CNRVC070334	2005			Burkina Faso																										3	AFR9			ERR1878563			Weill et al. Science 2017
813	CNRVC070316	2005			Burkina Faso																										3	AFR9			ERR1878562			Weill et al. Science 2017
814	CNRVC050140	2005			Benin																										3	AFR9			ERR1878134			Weill et al. Science 2017
815	CNRVC050139	2005			Benin																										3	AFR9			ERR1878133			Weill et al. Science 2017
816	CNRVC060272	2006			Niger																										3	AFR9			ERR1878544			Weill et al. Science 2017
817	CNRVC060279	2006			Nigeria																										3	AFR9			ERR1878546			Weill et al. Science 2017
818	CNRVC060280	2006			Nigeria																										3	AFR9			ERR1878547			Weill et al. Science 2017
819	CNRVC080124	2008			Niger																										3	AFR9			ERR1878566			Weill et al. Science 2017
820	CNRVC080122	2008			Niger																										3	AFR9			ERR1878565			Weill et al. Science 2017
821	CNRVC100183	2010			Benin																										3	AFR9			ERR1878587			Weill et al. Science 2017
822	712_11	2011			Ghana																										3	AFR9			ERR1024518			Weill et al. Science 2017
823	CNRVC100176	2010			Benin																										3	AFR9			ERR1878586			Weill et al. Science 2017
824	L388	2010			Togo																										3	AFR9			ERR572572			Weill et al. Science 2017
825	L387	2010			Togo																										3	AFR9			ERR572571			Weill et al. Science 2017
826	L400	2011			Togo																										3	AFR9			ERR572840			Weill et al. Science 2017
827	L390	2010			Togo																										3	AFR9			ERR572574			Weill et al. Science 2017
828	L399	2011			Togo																										3	AFR9			ERR572582			Weill et al. Science 2017
829	THSTI_D31153	1998			India																										3				ERR1880812			Weill et al. Science 2017
830	THSTI_AM305	1997			India																										3				ERR1880801			Weill et al. Science 2017
831	F5333	1998			Tanzania																										3	AFR10			ERR1880767			Weill et al. Science 2017
832	F5332	1998			Tanzania																										3	AFR10			ERR1880766			Weill et al. Science 2017
833	CNRVC150243	1998			Kenya																										3	AFR10			ERR1879540			Weill et al. Science 2017
834	CNRVC980194	1998			Rwanda																										3	AFR10			ERR976566			Weill et al. Science 2017
835	CNRVC980195	1998			Rwanda																										3	AFR10			ERR976567			Weill et al. Science 2017
836	CNRVC990015	1999			Uganda																										3	AFR10			ERR976584			Weill et al. Science 2017
837	CNRVC000044	2000			Uganda																										3	AFR10			ERR1877639			Weill et al. Science 2017
838	CNRVC000043	2000			Uganda																										3	AFR10			ERR1877638			Weill et al. Science 2017
839	CNRVC980081	1998			Tanzania																										3	AFR10			ERR976564			Weill et al. Science 2017
840	CNRVC980080	1998			Tanzania																										3	AFR10			ERR976563			Weill et al. Science 2017
841	CNRVC980029	1998			Comoros																										3	AFR10			ERR976558			Weill et al. Science 2017
842	CNRVC980026	1998			Comoros																										3	AFR10			ERR976557			Weill et al. Science 2017
843	CNRVC980023	1998			Comoros																										3	AFR10			ERR976556			Weill et al. Science 2017
844	CNRVC000064	2000			Madagascar																										3	AFR10			ERR976595			Weill et al. Science 2017
845	CNRVC000065	2000			Madagascar																										3	AFR10			ERR976596			Weill et al. Science 2017
846	CNRVC010055	2001			Madagascar																										3	AFR10			ERR1877940			Weill et al. Science 2017
847	CNRVC010008	2001			Comoros																										3	AFR10			ERR1877644			Weill et al. Science 2017
848	CNRVC010051	2000			Madagascar																										3	AFR10			ERR1877939			Weill et al. Science 2017
849	CNRVC990078	1999			Madagascar																										3	AFR10			ERR976588			Weill et al. Science 2017
850	CNRVC010045	2001			Comoros																										3	AFR10			ERR1877648			Weill et al. Science 2017
851	CNRVC000055	1999			Madagascar																										3	AFR10			ERR976589			Weill et al. Science 2017
852	CNRVC000056	1999			Madagascar																										3	AFR10			ERR976590			Weill et al. Science 2017
853	CNRVC000062	2000			Madagascar																										3	AFR10			ERR976594			Weill et al. Science 2017
854	CNRVC000085	2000			Comoros																										3	AFR10			ERR1877640			Weill et al. Science 2017
855	CNRVC000058	2000			Madagascar																										3	AFR10			ERR976591			Weill et al. Science 2017
856	CNRVC000060	2000			Madagascar																										3	AFR10			ERR976593			Weill et al. Science 2017
857	CNRVC000059	2000			Madagascar																										3	AFR10			ERR976592			Weill et al. Science 2017
858	CNRVC980384	1998			Sudan																										3	AFR10			ERR976575			Weill et al. Science 2017
859	CNRVC980356	1998			Sudan																										3	AFR10			ERR976571			Weill et al. Science 2017
860	CNRVC150212	1998			Tanzania																										3	AFR10			ERR1879386			Weill et al. Science 2017
861	CNRVC150240	1998			Kenya																										3	AFR10			ERR1879539			Weill et al. Science 2017
862	CNRVC020003	2002			Comoros																										3	AFR10			ERR1877953			Weill et al. Science 2017
863	CNRVC030593	2003			Comoros																										3	AFR10			ERR1878103			Weill et al. Science 2017
864	CNRVC030594	2003			Comoros																										3	AFR10			ERR1878104			Weill et al. Science 2017
865	6197	2007			Kenya																										3	AFR10			ERR019292			Mutreja et al. Nature 2011
866	6194	2007			Kenya																										3	AFR10			ERR019295			Mutreja et al. Nature 2011
867	6201	2007			Kenya																										3	AFR10			ERR019291			Mutreja et al. Nature 2011
868	6191	2005			Kenya																										3	AFR10			ERR019288			Mutreja et al. Nature 2011
869	6193	2005			Kenya																										3	AFR10			ERR019296			Mutreja et al. Nature 2011
870	6212	2007			Kenya																										3	AFR10			ERR019289			Mutreja et al. Nature 2011
871	6214	2007			Kenya																										3	AFR10			ERR019287			Mutreja et al. Nature 2011
872	6210	2007			Kenya																										3	AFR10			ERR019290			Mutreja et al. Nature 2011
873	6215	2005			Kenya																										3	AFR10			ERR019297			Mutreja et al. Nature 2011
874	KNC147	2010			Kenya																										3	AFR10			ERR117588			Kiiru et al. Plos One 2013
875	KNC151	2010			Kenya																										3	AFR10			ERR117573			Kiiru et al. Plos One 2013
876	KNC145	2010			Kenya																										3	AFR10			ERR117571			Kiiru et al. Plos One 2013
877	VE3	2010			Kenya																										3	AFR10			ERR037741			Kiiru et al. Plos One 2013
878	KNC1888	2007			Kenya																										3	AFR10			ERR117593			Kiiru et al. Plos One 2013
879	Tanz_58	2011			Tanzania																										3	AFR10			ERS2318704			Kachwamba et al. BMC Infect Dis 2017
880	Tanz_56	2012			Tanzania																										3	AFR10			ERS2318703			Kachwamba et al. BMC Infect Dis 2017
881	KNC155	2010			Kenya																										3	AFR10			ERR117597			Kiiru et al. Plos One 2013
882	KNC8885	2010			Kenya																										3	AFR10			ERR117595			Kiiru et al. Plos One 2013
883	KNC158	2010			Kenya																										3	AFR10			ERR117583			Kiiru et al. Plos One 2013
884	KNC156	2009			Kenya																										3	AFR10			ERR117594			Kiiru et al. Plos One 2013
885	KNC157	2009			Kenya																										3	AFR10			ERR117592			Kiiru et al. Plos One 2013
886	VE2	2010			Kenya																										3	AFR10			ERR037739			Kiiru et al. Plos One 2013
887	KNEXXH	2009			Kenya																										3	AFR10			ERR117556			Kiiru et al. Plos One 2013
888	KNEXC	2009			Kenya																										3	AFR10			ERR117555			Kiiru et al. Plos One 2013
889	VE1	2010			Kenya																										3	AFR10			ERR037738			Kiiru et al. Plos One 2013
890	KNC8880	2010			Kenya																										3	AFR10			ERR117578			Kiiru et al. Plos One 2013
891	KNC8889	2010			Kenya																										3	AFR10			ERR117581			Kiiru et al. Plos One 2013
892	CNRVC980004	1998			Uganda																										3	AFR10			ERR976552			Weill et al. Science 2017
893	CNRVC980005	1998			Uganda																										3	AFR10			ERR976553			Weill et al. Science 2017
894	CNRVC000212	2000			Rwanda																										3	AFR10			ERR1877642			Weill et al. Science 2017
895	CNRVC000209	2000			Rwanda																										3	AFR10			ERR1877641			Weill et al. Science 2017
896	CNRVC050077	2005			Democratic Republic of the Congo																										3	AFR10			ERR1878132			Weill et al. Science 2017
897	CNRVC030032	2003			Democratic Republic of the Congo																										3	AFR10			ERR1878090			Weill et al. Science 2017
898	CNRVC030469	2003			Democratic Republic of the Congo																										3	AFR10			ERR1878097			Weill et al. Science 2017
899	CNRVC040299	2004			Democratic Republic of the Congo																										3	AFR10			ERR1878116			Weill et al. Science 2017
900	CNRVC070067	2007			South Sudan																										3	AFR10			ERR1878554			Weill et al. Science 2017
901	CNRVC070066	2007			South Sudan																										3	AFR10			ERR1878553			Weill et al. Science 2017
902	KNC8678	2009			Kenya																										3	AFR10			ERR114416			Kiiru et al. Plos One 2013
903	KNC11	2010			Kenya																										3	AFR10			ERR117586			Kiiru et al. Plos One 2013
904	KNE11B	2010			Kenya																										3	AFR10			ERR117484			Kiiru et al. Plos One 2013
905	KNE3C	2010			Kenya																										3	AFR10			ERR117473			Kiiru et al. Plos One 2013
906	KNE3G	2010			Kenya																										3	AFR10			ERR117490			Kiiru et al. Plos One 2013
907	KNC8673	2009			Kenya																										3	AFR10			ERR114415			Kiiru et al. Plos One 2013
908	KNC8675	2009			Kenya																										3	AFR10			ERR117610			Kiiru et al. Plos One 2013
909	KNC8572	2009			Kenya																										3	AFR10			ERR117612			Kiiru et al. Plos One 2013
910	KNC56	2010			Kenya																										3	AFR10			ERR117577			Kiiru et al. Plos One 2013
911	KNC1509	2009			Kenya																										3	AFR10			ERR117613			Kiiru et al. Plos One 2013
912	KNC206	2009			Kenya																										3	AFR10			ERR117604			Kiiru et al. Plos One 2013
913	KNC8679	2008			Kenya																										3	AFR10			ERR117606			Kiiru et al. Plos One 2013
914	7687	2009			Kenya																										3	AFR10			ERR028074			Mutreja et al. Nature 2011
915	7684	2009			Kenya																										3	AFR10			ERR028068			Mutreja et al. Nature 2011
916	7682	2009			Kenya																										3	AFR10			ERR028066			Mutreja et al. Nature 2011
917	7685	2009			Kenya																										3	AFR10			ERR028076			Mutreja et al. Nature 2011
918	7686	2009			Kenya																										3	AFR10			ERR028075			Mutreja et al. Nature 2011
919	KNC8669	2010			Kenya																										3	AFR10			ERR117599			Kiiru et al. Plos One 2013
920	4621STDY6714774	2012			Kenya																										3	AFR10			ERS1572809			Weill et al. Nature 2019
921	4621STDY6714778	2010			Kenya																										3	AFR10			ERS1572813			Weill et al. Nature 2019
922	4621STDY6714763	2012			Kenya																										3	AFR10			ERS1572798			Weill et al. Nature 2019
923	4621STDY6714768	2012			Kenya																										3	AFR10			ERS1572803			Weill et al. Nature 2019
924	CNRVC060119	2006			Kenya																										3	AFR10			ERR1878153			Weill et al. Science 2017
925	CNRVC060120	2006			Kenya																										3	AFR10			ERR1878154			Weill et al. Science 2017
926	CNRVC070020	2007			Djibouti																										3	AFR10			ERR1878551			Weill et al. Science 2017
927	A481	2007			Djibouti																										3	AFR10			ERR018175			Mutreja et al. Nature 2011
928	A483	2007			Djibouti																										3	AFR10			ERR018172			Mutreja et al. Nature 2011
929	A482	2007			Djibouti																										3	AFR10			ERR018174			Mutreja et al. Nature 2011
930	KNE170	2010			Kenya																										3	AFR10			ERR117485			Kiiru et al. Plos One 2013
931	KNC161	2010			Kenya																										3	AFR10			ERR117590			Kiiru et al. Plos One 2013
932	KNE168	2010			Kenya																										3	AFR10			ERR117569			Kiiru et al. Plos One 2013
933	KNC233	2009			Kenya																										3	AFR10			ERR117605			Kiiru et al. Plos One 2013
934	KNC1420	2009			Kenya																										3	AFR10			ERR117607			Kiiru et al. Plos One 2013
935	KNC133	2007			Kenya																										3	AFR10			ERR117579			Kiiru et al. Plos One 2013
936	KNC135	2009			Kenya																										3	AFR10			ERR117572			Kiiru et al. Plos One 2013
937	KNC207	2009			Kenya																										3	AFR10			ERR117609			Kiiru et al. Plos One 2013
938	KNE134	2009			Kenya																										3	AFR10			ERR117480			Kiiru et al. Plos One 2013
939	KNE134B	2009			Kenya																										3	AFR10			ERR117482			Kiiru et al. Plos One 2013
940	CNRVC980324	1998			Rwanda																										3	AFR10			ERR976569			Weill et al. Science 2017
941	CNRVC010061	2001			Burundi																										3	AFR10			ERR1877941			Weill et al. Science 2017
942	CNRVC010062	2001			Burundi																										3	AFR10			ERR1877942			Weill et al. Science 2017
943	CNRVC010254	2001			Democratic Republic of the Congo																										3	AFR10			ERR1877952			Weill et al. Science 2017
944	CNRVC060153	2006			Democratic Republic of the Congo																										3	AFR10			ERR1878155			Weill et al. Science 2017
945	CNRVC050284	2005			Democratic Republic of the Congo																										3	AFR10			ERR1878136			Weill et al. Science 2017
946	CNRVC080383	2008			South Sudan																										3	AFR10			ERR1878569			Weill et al. Science 2017
947	L284	2008			Democratic Republic of the Congo																										3	AFR10			ERR572757			Weill et al. Science 2017
948	Tanz_60	2012			Tanzania																										3	AFR10			ERS2318705			Kachwamba et al. BMC Infect Dis 2017
949	3	2009			Democratic Republic of the Congo																										3	AFR10			ERR386690			Weill et al. Science 2017
950	217	2009			Democratic Republic of the Congo																										3	AFR10			ERR386672			Weill et al. Science 2017
951	L78	2009			Democratic Republic of the Congo																										3	AFR10			ERR572538			Weill et al. Science 2017
952	4784	2009			Tanzania																										3	AFR10			ERR025370			Mutreja et al. Nature 2011
953	L363	2013			Democratic Republic of the Congo																										3	AFR10			ERR572559			Weill et al. Science 2017
954	L377	2013			Democratic Republic of the Congo																										3	AFR10			ERR572836			Weill et al. Science 2017
955	CNRVC150056	2015			Democratic Republic of the Congo																										3	AFR10			ERR2265650			Weill et al. Nature 2019
956	CNRVC150071	2015			Democratic Republic of the Congo																										3	AFR10			ERR2265651			Weill et al. Nature 2019
957	CNRVC150256	2015			Democratic Republic of the Congo																										3	AFR10			ERR2265661			Weill et al. Nature 2019
958	Tanz_78	2015			Tanzania																										3	AFR10			ERS2318712			Kachwamba et al. BMC Infect Dis 2017
959	Tanz_100_1	2015			Tanzania																										3	AFR10			ERS2318718			Kachwamba et al. BMC Infect Dis 2017
960	L342	2001			Democratic Republic of the Congo																										3	AFR10			ERR572810			Weill et al. Science 2017
961	CNRVC010243	2001			Democratic Republic of the Congo																										3	AFR10			ERR1877951			Weill et al. Science 2017
962	CNRVC020284	2002			Democratic Republic of the Congo																										3	AFR10			ERR1877955			Weill et al. Science 2017
963	CNRVC030293	2003			Democratic Republic of the Congo																										3	AFR10			ERR1878093			Weill et al. Science 2017
964	259_01	2004			Zambia																										3	AFR10			ERR164773			Weill et al. Science 2017
965	204_12	2003			Zambia																										3	AFR10			ERR044795			Weill et al. Science 2017
966	169_12	2003			Zambia																										3	AFR10			ERR164765			Weill et al. Science 2017
967	329_01	2004			Zambia																										3	AFR10			ERR164768			Weill et al. Science 2017
968	218_02	2003			Zambia																										3	AFR10			ERR164766			Weill et al. Science 2017
969	CP1041	2004			Zambia																										3	AFR10			SRR227309			Katz et al. Mbio 2013
970	CP1040	2004			Zambia																										3	AFR10			SRR227307			Unpublished EBI-ENA
971	336_01	2004			Zambia																										3	AFR10			ERR164776			Weill et al. Science 2017
972	CNRVC030519	2002			Democratic Republic of the Congo																										3	AFR10			ERR1878101			Weill et al. Science 2017
973	CNRVC060003	2006			Democratic Republic of the Congo																										3	AFR10			ERR1878148			Weill et al. Science 2017
974	CNRVC070045	2007			Democratic Republic of the Congo																										3	AFR10			ERR1878552			Weill et al. Science 2017
975	2	2009			Democratic Republic of the Congo																										3	AFR10			ERR386683			Weill et al. Science 2017
976	CNRVC080370	2008			Democratic Republic of the Congo																										3	AFR10			ERR1878568			Weill et al. Science 2017
977	CNRVC080133	2008			Democratic Republic of the Congo																										3	AFR10			ERR1878567			Weill et al. Science 2017
978	CNRVC100057	2010			Zambia																										3	AFR10			ERR1878581			Weill et al. Science 2017
979	CNRVC100062	2010			Zambia																										3	AFR10			ERR1878582			Weill et al. Science 2017
980	CNRVC070530	2007			Democratic Republic of the Congo																										3	AFR10			ERR1878564			Weill et al. Science 2017
981	L283	2008			Democratic Republic of the Congo																										3	AFR10			ERR572756			Weill et al. Science 2017
982	L354	2011			Democratic Republic of the Congo																										3	AFR10			ERR572821			Weill et al. Science 2017
983	L268	2012			Zambia																										3	AFR10			ERR386661			Weill et al. Science 2017
984	L273	2012			Zambia																										3	AFR10			ERR386656			Weill et al. Science 2017
985	L254	2012			Zambia																										3	AFR10			ERR386663			Weill et al. Science 2017
986	Tanz_20	2015			Tanzania																										3	AFR10			ERS2318689			Kachwamba et al. BMC Infect Dis 2017
987	Tanz_65	2015			Tanzania																										3	AFR10			ERS2318708			Kachwamba et al. BMC Infect Dis 2017
988	CNRVC140013	2014			Democratic Republic of the Congo																										3	AFR10			ERR1878608			Weill et al. Science 2017
989	CNRVC140012	2014			Democratic Republic of the Congo																										3	AFR10			ERR1878607			Weill et al. Science 2017
990	L372	2013			Democratic Republic of the Congo																										3	AFR10			ERR572563			Weill et al. Science 2017
991	L1	2009			Democratic Republic of the Congo																										3	AFR10			ERR572514			Weill et al. Science 2017
992	726	2009			Democratic Republic of the Congo																										3	AFR10			ERR386698			Weill et al. Science 2017
993	622	2009			Democratic Republic of the Congo																										3	AFR10			ERR386629			Weill et al. Science 2017
994	L384	2013			Democratic Republic of the Congo																										3	AFR10			ERR572837			Weill et al. Science 2017
995	L300	2011			Democratic Republic of the Congo																										3	AFR10			ERR572772			Weill et al. Science 2017
996	L339	2012			Democratic Republic of the Congo																										3	AFR10			ERR572807			Weill et al. Science 2017
997	L204	2012			Democratic Republic of the Congo																										3	AFR10			ERR386711			Weill et al. Science 2017
998	L310	2011			Democratic Republic of the Congo																										3	AFR10			ERR572781			Weill et al. Science 2017
999	L193	2012			Democratic Republic of the Congo																										3	AFR10			ERR386712			Weill et al. Science 2017
1000	L184	2012			Democratic Republic of the Congo																										3	AFR10			ERR572548			Weill et al. Science 2017
1001	L174	2012			Democratic Republic of the Congo																										3	AFR10			ERR386688			Weill et al. Science 2017
1002	L198	2012			Democratic Republic of the Congo																										3	AFR10			ERR386695			Weill et al. Science 2017
1003	L201	2012			Democratic Republic of the Congo																										3	AFR10			ERR386647			Weill et al. Science 2017
1004	CNRVC110266	2011			Central African Republic																										3	AFR10			ERR1878602			Weill et al. Science 2017
1005	CNRVC110272	2011			Central African Republic																										3	AFR10			ERR1878603			Weill et al. Science 2017
1006	CNRVC140069	2014			South Sudan																										3	AFR10			ERR2265645			Weill et al. Nature 2019
1007	CNRVC140077	2014			South Sudan																										3	AFR10			ERR2265647			Weill et al. Nature 2019
1008	CNRVC140054	2014			South Sudan																										3	AFR10			ERR2265591			Weill et al. Nature 2019
1009	CNRVC140072	2014			South Sudan																										3	AFR10			ERR2265646			Weill et al. Nature 2019
1010	CNRVC150141	2015			South Sudan																										3	AFR10			ERR2265653			Weill et al. Nature 2019
1011	CNRVC140079	2014			South Sudan																										3	AFR10			ERR2265648			Weill et al. Nature 2019
1012	CNRVC150165	2015			South Sudan																										3	AFR10			ERR2265654			Weill et al. Nature 2019
1013	CNRVC160462	2016			South Sudan																										3	AFR10			ERR2265668			Weill et al. Nature 2019
1014	CNRVC160461	2016			South Sudan																										3	AFR10			ERR2265667			Weill et al. Nature 2019
1015	CNRVC170165	2017			South Sudan																										3	AFR10			ERR2265673			Weill et al. Nature 2019
1016	CNRVC170164	2017			South Sudan																										3	AFR10			ERR2265672			Weill et al. Nature 2019
1017	CNRVC170161	2017			South Sudan																										3	AFR10			ERR2265671			Weill et al. Nature 2019
1018	CNRVC170159	2017			South Sudan																										3	AFR10			ERR2265669			Weill et al. Nature 2019
1019	CNRVC170160	2017			South Sudan																										3	AFR10			ERR2265670			Weill et al. Nature 2019
1020	CNRVC170102	1995	Europe	Eastern Europe	Romania	Bucharest	Human	Ogawa	wild type	O1	/	wild type	VSP-II (VC_0495::ISVch4)	STR, SUL, O129, SXT, (FUR), NAL, PB, CS		/	/	ICEVchInd5/ICEVchBan5	G248T (S83I)	wild type	strA/strB	/	floR	/	sul2	/	dfrA1	C13T (Q5STOP)	C505T (R169C)	/	3	EUR7	B27		ERR4175609		67.66	This study
1021	THSTI_CO783	1994			India																										3	EUR7			ERR1880807			Weill et al. Science 2017
1022	CNRVC170150	1995	Europe	Eastern Europe	Romania	Galati	Human	Ogawa	wild type	O1	ctxB1	wild type	VSP-II (VC_0495::ISVch4)	STR, SUL, O129, SXT, CHL, FUR, (NAL), PB, CS		/	/	ICEVchInd5/ICEVchBan5	G248T (S83I)	wild type	strA/strB	/	floR	/	sul2	/	dfrA1	C13T (Q5STOP)	C505T (R169C)	/	3	EUR7	B27		ERR4175492		45.83	This study
1023	CNRVC170146	1995	Europe	Eastern Europe	Romania	Tulcea/Mineri	Human	Ogawa	wild type	O1	ctxB1	wild type	VSP-II (VC_0495::ISVch4)	STR, SUL, O129, SXT, FUR, NAL, PB, CS		/	/	ICEVchInd5/ICEVchBan5	G248T (S83I)	wild type	strA/strB	/	floR	/	sul2	/	dfrA1	C13T (Q5STOP)	C505T (R169C)	/	3	EUR7		Outlier	ERR4175496		54.67	This study
1024	CNRVC170127	1995	Europe	Eastern Europe	Romania	Tulcea/Sarichioi	Human	Ogawa	wild type	O1	ctxB1	/	VSP-II (VC_0495::ISVch4)	STR, SUL, O129, SXT, FUR, NAL, PB, CS		/	/	ICEVchInd5/ICEVchBan5	G248T (S83I)	wild type	strA/strB	/	floR	/	sul2	/	dfrA1	C13T (Q5STOP)	C505T (R169C)	/	3	EUR7	B27		ERR4175586		60.63	This study
1025	CNRVC170025	1995	Europe	Eastern Europe	Romania	Bucharest	Human	Ogawa	wild type	O1	ctxB1	wild type	VSP-II (VC_0495::ISVch4)	STR, SUL, O129, SXT, CHL, FUR, PB, CS		/	/	ICEVchInd5/ICEVchBan5	G248T (S83I)	wild type	strA/strB	/	floR	/	sul2	/	dfrA1	C13T (Q5STOP)	C505T (R169C)	/	3	EUR7			ERR4175679		29.48	This study
1026	CNRVC170145	1995	Europe	Eastern Europe	Romania	Tulcea/Turcoaia	Human	Ogawa	wild type	O1	ctxB1	wild type	VSP-II (VC_0495::ISVch4)	STR, SUL, O129, SXT, NAL		/	/	ICEVchInd5/ICEVchBan5	G248T (S83I)	wild type	strA/strB	/	floR	/	sul2	/	dfrA1	C13T (Q5STOP)	C505T (R169C)	/	3	EUR7			ERR4175497		46.72	This study
1027	CNRVC170093	1995	Europe	Eastern Europe	Romania	Bucharest	Human	Ogawa	wild type	O1	ctxB1	wild type	VSP-II (VC_0495::ISVch4)	STR, SUL, O129, SXT, FUR, (NAL), PB, CS		/	/	ICEVchInd5/ICEVchBan5	G248T (S83I)	wild type	strA/strB	/	floR	/	sul2	/	dfrA1	C13T (Q5STOP)	C505T (R169C)	/	3	EUR7	B27		ERR4175615		76.82	This study
1028	CNRVC170101	1995	Europe	Eastern Europe	Romania	Bucharest	Human	Ogawa	wild type	O1	ctxB1	wild type	VSP-II (VC_0495::ISVch4)	STR, SUL, O129, SXT, FUR, (NAL), PB, CS		/	/	ICEVchInd5/ICEVchBan5	G248T (S83I)	wild type	strA/strB	/	floR	/	sul2	/	dfrA1	C13T (Q5STOP)	C505T (R169C)	/	3	EUR7			ERR4175610		56.6	This study
1029	CNRVC170126	1995	Europe	Eastern Europe	Romania	Tulcea/Jijila	Human	Ogawa	wild type	O1	/	wild type	VSP-II (VC_0495::ISVch4)	STR, SUL, O129, SXT, FUR, PB, CS	8	/	/	ICEVchInd5/ICEVchBan5	G248T (S83I)	wild type	strA/strB	/	floR	/	sul2	/	dfrA1	C13T (Q5STOP)	C505T (R169C)	/	3	EUR7			ERR4175587		32.51	This study
1030	CNRVC170124	1995	Europe	Eastern Europe	Romania	Tulcea/Crisan	Human	Ogawa	wild type	O1	/	wild type	VSP-II (VC_0495::ISVch4)	STR, SUL, O129, SXT, FUR, NAL, PB, CS		/	/	ICEVchInd5/ICEVchBan5	G248T (S83I)	wild type	strA/strB	/	floR	/	sul2	/	dfrA1	C13T (Q5STOP)	C505T (R169C)	/	3	EUR7			ERR4175589		81.47	This study
1031	CNRVC170129	1995	Europe	Eastern Europe	Romania	Tulcea/Vulturu-Maliuc	Human	Ogawa	wild type	O1	ctxB1	wild type	VSP-II (VC_0495::ISVch4)	STR, SUL, O129, SXT, (CHL), FUR, NAL, PB, CS		/	/	ICEVchInd5/ICEVchBan5	G248T (S83I)	wild type	strA/strB	/	floR	/	sul2	/	dfrA1	C13T (Q5STOP)	C505T (R169C)	/	3	EUR7			ERR4175584		54.2	This study
1032	CNRVC170043	1995	Europe	Eastern Europe	Romania	Tulcea /Sulina	Human	Ogawa	wild type	O1	ctxB1	wild type	VSP-II (VC_0495::ISVch4)	STR, SUL, O129, SXT, (FUR), NAL, PB, CS		/	/	ICEVchInd5/ICEVchBan5	G248T (S83I)	wild type	strA/strB	/	floR	/	sul2	/	dfrA1	C13T (Q5STOP)	C505T (R169C)	/	3	EUR7			ERR4175663		22.87	This study
1033	CNRVC170121	1995	Europe	Eastern Europe	Romania	Galati	Human	Ogawa	wild type	O1	ctxB1	wild type	VSP-II (VC_0495::ISVch4)	STR, SUL, O129, SXT, FUR, NAL, PB, CS		/	/	ICEVchInd5/ICEVchBan5	G248T (S83I)	wild type	strA/strB	/	floR	/	sul2	/	dfrA1	C13T (Q5STOP)	C505T (R169C)	/	3	EUR7			ERR4175592		141.6	This study
1034	CNRVC170105	1995	Europe	Eastern Europe	Romania	Galati	Human	Ogawa	wild type	O1	ctxB1	wild type	VSP-II (VC_0495::ISVch4)	STR, SUL, O129, SXT, (CHL), FUR, NAL, PB, CS		/	/	ICEVchInd5/ICEVchBan5	G248T (S83I)	wild type	strA/strB	/	floR	/	sul2	/	dfrA1	C13T (Q5STOP)	C505T (R169C)	/	3	EUR7			ERR4175606		47.86	This study
1035	CNRVC170122	1995	Europe	Eastern Europe	Romania	Galati	Human	Ogawa	wild type	O1	ctxB1	G216A (M72I)	VSP-II (VC_0495::ISVch4)	STR, SUL, O129, SXT	8	/	/	ICEVchInd5/ICEVchBan5	G248T (S83I)	wild type	strA/strB	/	floR	/	sul2	/	dfrA1	C13T (Q5STOP)	C505T (R169C)	/	3	EUR7		Outlier	ERR4175591		144.7	This study
1036	CNRVC170128	1995	Europe	Eastern Europe	Romania	Tulcea/Vulturu-Maliuc	Human	Ogawa	wild type	O1	ctxB1	wild type	VSP-II (VC_0495::ISVch4)	STR, SUL, O129, SXT, (FUR), PB, CS	8	/	/	ICEVchInd5/ICEVchBan5	G248T (S83I)	wild type	strA/strB	/	floR	/	sul2	/	dfrA1	C13T (Q5STOP)	C505T (R169C)	/	3	EUR7		Outlier	ERR4175585		52.14	This study
1037	CNRVC170106	1995	Europe	Eastern Europe	Romania	Galati/ Zatun Lake near Galati city	Human	Ogawa	wild type	O1	/	wild type	undetermined	STR, SUL, O129, SXT, (CHL), FUR, (NAL), PB, CS		/	/	ICEVchInd5/ICEVchBan5	G248T (S83I)	wild type	strA/strB	/	floR	/	sul2	/	dfrA1	C13T (Q5STOP)	C505T (R169C)	/	3	EUR7	B27		ERR4175605		104.8	This study
1038	CNRVC170123	1995	Europe	Eastern Europe	Romania	Tulcea/Tulcea	Human	Ogawa	wild type	O1	ctxB1	wild type	VSP-II (VC_0495::ISVch4)	STR, SUL, O129, SXT, FUR, NAL, PB, CS		/	/	ICEVchInd5/ICEVchBan5	G248T (S83I)	wild type	strA/strB	/	floR	/	sul2	/	dfrA1	C13T (Q5STOP)	C505T (R169C)	/	3	EUR7			ERR4175590		122.1	This study
1039	CNRVC170125	1995	Europe	Eastern Europe	Romania	Tulcea/Isaccea	Human	Ogawa	wild type	O1	/	wild type	VSP-II (VC_0495::ISVch4)	STR, SUL, O129, SXT, (FUR), PB, CS	6	/	/	ICEVchInd5/ICEVchBan5	G248T (S83I)	wild type	strA/strB	/	floR	/	sul2	/	dfrA1	C13T (Q5STOP)	C505T (R169C)	/	3	EUR7		Outlier	ERR4175588		54.56	This study
1040	CNRVC960215	1996			India																										3	EUR7			ERR1879597			Weill et al. Science 2017
1041	CNRVC170104	1995	Europe	Eastern Europe	Romania	Calarasi/Budesti	Human	Ogawa	wild type	O1	ctxB1	wild type	VSP-II (VC_0495::ISVch4)	STR, SUL, O129, SXT, FUR, NAL, PB, CS		/	/	ICEVchInd5/ICEVchBan5	G248T (S83I)	wild type	strA/strB	/	floR	/	sul2	/	dfrA1	C13T (Q5STOP)	C505T (R169C)	/	3	EUR7			ERR4175607		162.1	This study
1042	CNRVC170094	1995	Europe	Eastern Europe	Romania	Prahova/Campina (return from Danube Delta)	Human	Ogawa	wild type	O1	/	wild type	VSP-II (VC_0495::ISVch4)	STR, SUL, O129, SXT, CHL, FUR, PB, CS	12	/	/	ICEVchInd5/ICEVchBan5	G248T (S83I)	wild type	strA/strB	/	floR	/	sul2	/	dfrA1	C13T (Q5STOP)	C505T (R169C)	/	3	EUR7	B27		ERR4175614		109.7	This study
1043	CNRVC170103	1995	Europe	Eastern Europe	Romania	Braila	Human	Ogawa	wild type	O1	/	wild type	VSP-II (VC_0495::ISVch4)	STR, SUL, O129, SXT, FUR, NAL, CS		/	/	ICEVchInd5/ICEVchBan5	G248T (S83I)	wild type	strA/strB	/	floR	/	sul2	/	dfrA1	C13T (Q5STOP)	C505T (R169C)	/	3	EUR7	B27		ERR4175608		16.74	This study
1044	THSTI_AM232	1996			India																										3	EUR7			ERR1880800			Weill et al. Science 2017
1045	CNRVC170144	1995	Europe	Eastern Europe	Romania	Tulcea/Sulina	Human	Ogawa	wild type	O1	ctxB1	wild type	VSP-II (VC_0495::ISVch4)	O129, FUR, NAL		/	/	ICEVchInd5/ICEVchBan5_del (strAB_sul2_floR)	G248T (S83I)	wild type	/	/	/	/	/	/	dfrA1	C13T (Q5STOP)	C505T (R169C)	/	3	EUR7		Outlier	ERR4175570		16.22	This study
1046	CNRVC990299	1999			Afghanistan																										3				ERR1879649			Weill et al. Science 2017
1047	CNRVC990298	1999			Afghanistan																										3				ERR1879648			Weill et al. Science 2017
1048	PRL64	1992			India																										3				ERR018195			Mutreja et al. Nature 2011
1049	THSTI_C18932	1997			India																										3				ERR1880802			Weill et al. Science 2017
1050	CNRVC970077	1997			India																										3				ERR1879637			Weill et al. Science 2017
1051	THSTI_E12067	1999			India																										3				ERR1880813			Weill et al. Science 2017
1052	THSTI_CRC198	2000			India																										3				ERR1880810			Weill et al. Science 2017
1053	THSTI_CRC155	2000			India																										3				ERR1880809			Weill et al. Science 2017
1054	THSTI_H11801	2002			India																										3				ERR1880817			Weill et al. Science 2017
1055	THSTI_I17260	2003			India																										3				ERR1880820			Weill et al. Science 2017
1056	THSTI_RC12	2001			India																										3				ERR1880836			Weill et al. Science 2017
1057	THSTI_J4770	2004			India																										3				ERR1880830			Weill et al. Science 2017
1058	MBRN14	2004			India																										3				ERR018130			Mutreja et al. Nature 2011
1059	THSTI_J16173	2004			India																										3				ERR1880829			Weill et al. Science 2017
1060	4322	2004			India																										3				ERR019881			Mutreja et al. Nature 2011
1061	4339	2004			India																										3				ERR025361			Mutreja et al. Nature 2011
1062	4646	2007			India																										3				ERR025372			Mutreja et al. Nature 2011
1063	4656	2006			India																										3				ERR018112			Mutreja et al. Nature 2011
1064	4552	2007			India																										3				ERR025368			Mutreja et al. Nature 2011
1065	4551	2007			India																										3				ERR025357			Mutreja et al. Nature 2011
1066	THSTI_IDH0002	2007			India																										3				ERR1880821			Weill et al. Science 2017
1067	4605	2007			India																										3				ERR018111			Mutreja et al. Nature 2011
1068	4593	2007			India																										3				ERR025359			Mutreja et al. Nature 2011
1069	EM1626	2011			Bangladesh																										3				SRR491153			Unpublished EBI-ENA
1070	S7KCH20	2010			Pakistan																										3				﻿ERR051770			Shah et al. EID 2015
1071	S9KCH9	2010			Pakistan																										3				﻿ERR051772			Shah et al. EID 2015
1072	S2KCH17	2010			Pakistan																										3				﻿ERR051765			Shah et al. EID 2015
1073	S4KCH16	2010			Pakistan																										3				﻿ERR051767			Shah et al. EID 2015
1074	S5KCH10	2010			Pakistan																										3				﻿ERR051768			Shah et al. EID 2015
1075	S23HH18	2010			Pakistan																										3				﻿ERR051786			Shah et al. EID 2015
1076	S6KCH7	2010			Pakistan																										3				﻿ERR051769			Shah et al. EID 2015
1077	CNRVC170250	2013	Asia		Iran																										3				ERR2269837			Weill et al. Nature 2019
1078	CNRVC170249	2013	Asia		Iran																										3				ERR2269836			Weill et al. Nature 2019
1079	CNRVC170248	2012	Asia		Iran																										3				ERR2269835			Weill et al. Nature 2019
1080	CNRVC170252	2015	Asia		Iran																										3				ERR2269838			Weill et al. Nature 2019
1081	CNRVC150177	2015	Asia		Iraq																										3				ERR2265659			Weill et al. Nature 2019
1082	CNRVC150181	2015	Asia		Iraq																										3				ERR2265660			Weill et al. Nature 2019
1083	CNRVC150169	2015	Asia		Iraq																										3				ERR2265656			Weill et al. Nature 2019
1084	CNRVC150168	2015	Asia		Iraq																										3				ERR2265655			Weill et al. Nature 2019
1085	CNRVC150170	2015	Asia		Iraq																										3				ERR2265657			Weill et al. Nature 2019
1086	CNRVC150171	2015	Asia		Iraq																										3				ERR2265658			Weill et al. Nature 2019
1087	4488	2006			India																										3				ERR025369			Mutreja et al. Nature 2011
1088	2255-CDC	2008			China																										3				ERR579075			Didelot et al. PLoS Genet 2015
1089	4122	2007			Viet Nam																										3				ERR019885			Mutreja et al. Nature 2011
1090	CP1042	2010			Thailand																										3				SRR227324			Katz et al. Mbio 2013
1091	AHV1003-CDC	2010			China																										3				ERR576974			Didelot et al. PLoS Genet 2015
1092	4623	2007			India																										3				ERR025358			Mutreja et al. Nature 2011
1093	4536	2007			India																										3				ERR025375			Mutreja et al. Nature 2011
1094	4585	2007			India																										3				ERR025366			Mutreja et al. Nature 2011
1095	THSTI_IDH00136	2007			India																										3				ERR1880822			Weill et al. Science 2017
1096	4600	2007			India																										3				ERR025371			Mutreja et al. Nature 2011
1097	CNRVC080397	2008			India																										3				ERR1878570			Weill et al. Science 2017
1098	THSTI_IDH02367	2009			India																										3				ERR1880826			Weill et al. Science 2017
1099	7772	2009			India																										3				ERR351208			Abd El Ghany et al. PLoS Negl Trop Dis 2014
1100	5286	2009			India																										3				ERR351188			Abd El Ghany et al. PLoS Negl Trop Dis 2014
1101	7994	2009			India																										3				ERR351210			Abd El Ghany et al. PLoS Negl Trop Dis 2014
1102	THSTI_IDH00563	2008			India																										3				ERR1880823			Weill et al. Science 2017
1103	THSTI_31698	2012			India																										3				ERR2269927			Weill et al. Nature 2019
1104	THSTI_27071	2011			India																										3			Outlier	ERR2269926			Weill et al. Nature 2019
1105	VC-22	2010			Nepal																										3				SRR308725			Hendriksen et al. Mbio 2011
1106	VC-16	2010			Nepal																										3				SRR308717			Hendriksen et al. Mbio 2011
1107	VC-20	2010			Nepal																										3				SRR308723			Hendriksen et al. Mbio 2011
1108	VC-2	2010			Nepal																										3				SRR308690			Hendriksen et al. Mbio 2011
1109	VC-7	2010			Nepal																										3				SRR308704			Hendriksen et al. Mbio 2011
1110	VC-21	2010			Nepal																										3				SRR308724			Hendriksen et al. Mbio 2011
1111	VC-10	2010			Nepal																										3				SRR308707			Hendriksen et al. Mbio 2011
1112	VC-5	2010			Nepal																										3				SRR308693			Hendriksen et al. Mbio 2011
1113	VC-12	2010			Nepal																										3				SRR308709			Hendriksen et al. Mbio 2011
1114	VC-13	2010			Nepal																										3				SRR308713			Hendriksen et al. Mbio 2011
1115	VC-17	2010			Nepal																										3				SRR308720			Hendriksen et al. Mbio 2011
1116	VC-4	2010			Nepal																										3				SRR308692			Hendriksen et al. Mbio 2011
1117	VC-3	2010			Nepal																										3				SRR308691			Hendriksen et al. Mbio 2011
1118	VC-1	2010			Nepal																										3				SRR308665			Hendriksen et al. Mbio 2011
1119	VC-8	2010			Nepal																										3				SRR308705			Hendriksen et al. Mbio 2011
1120	VC-9	2010			Nepal																										3				SRR308706			Hendriksen et al. Mbio 2011
1121	VC-11	2010			Nepal																										3				SRR308708			Hendriksen et al. Mbio 2011
1122	THSTI_CO1089	1995			India																										3				ERR1880803			Weill et al. Science 2017
1123	THSTI_CO908	1995			India																										3				ERR1880808			Weill et al. Science 2017
1124	THSTI_NLC8	1999			India																										3				ERR1880835			Weill et al. Science 2017
1125	THSTI_G27875	2001			India																										3				ERR1880814			Weill et al. Science 2017
1126	THSTI_H12381	2002			India																										3				ERR1880818			Weill et al. Science 2017
1127	THSTI_I16615	2003			India																										3				ERR1880819			Weill et al. Science 2017
1128	THSTI_AM120	1996			India																										3				ERR1880799			Weill et al. Science 2017
1129	THSTI_D16133	1998			India																										3				ERR1880811			Weill et al. Science 2017
1130	THSTI_CO553	1994			India																										3				ERR1880806			Weill et al. Science 2017
1131	I-1187	1994	Asia	South Asia	India	isolation in Russia			wild type	undetermined	ctxB1	wild type	VSP-II	Not done			/	/	G248T (S83I)	wild type	/	/	/	/	/	/	/	C13T (Q5STOP)	C505T (R169C)	/	3			Outlier		LYXT010000000		Gladkikh et al. IGE 2020
1132	4675	2001			Bangladesh																										3				ERR018113			Mutreja et al. Nature 2011
1133	A488(2)	2006			Bangladesh																										3				ERR018128			Mutreja et al. Nature 2011
1134	4661	2001			Bangladesh																										3				ERR018116			Mutreja et al. Nature 2011
1135	A487(2)	2007			Bangladesh																										3				ERR018182			Mutreja et al. Nature 2011
1136	4662	2001			Bangladesh																										3				ERR025373			Mutreja et al. Nature 2011
1137	4663	2001			Bangladesh																										3				ERR018115			Mutreja et al. Nature 2011
1138	CIRS101	2002			Bangladesh																										3					ACVW00000000		Chun et al. Proc Natl Acad Sci USA 2009
1139	4679	1999			Bangladesh																										3				ERR018114			Mutreja et al. Nature 2011
1140	CNRVC160017	2007	Asia		Iraq																										3				ERR2265665			Weill et al. Nature 2019
1141	CNRVC160013	2007	Asia		Iraq																										3				ERR2265662			Weill et al. Nature 2019
1142	CNRVC160014	2007	Asia		Iraq																										3				ERR2265663			Weill et al. Nature 2019
1143	CNRVC160018	2007	Asia		Iraq																										3				ERR2265666			Weill et al. Nature 2019
1144	CNRVC160016	2007	Asia		Iraq																										3				ERR2265664			Weill et al. Nature 2019
1145	VC2248-1-CDC	2008			China																										3				ERR579090			Didelot et al. PLoS Genet 2015
1146	THSTI_K12759	2005			India																										3				ERR1880831			Weill et al. Science 2017
1147	THSTI_VC4	1992			India																										3			Outlier	ERR1880843			Weill et al. Science 2017
1148	CNRVC050280	2005			Pakistan																										3				ERR1878135			Weill et al. Science 2017
1149	S10P57	2010			Pakistan																										3				﻿ERR051773			Shah et al. EID 2015
1150	CNRVC090144	2009			Pakistan																										3				ERR1878577			Weill et al. Science 2017
1151	F8D25	2010			Pakistan																										3				﻿ERR051752			Shah et al. EID 2015
1152	CNRVC090123	2009			Pakistan																										3				ERR1878575			Weill et al. Science 2017
1153	S26R24	2010			Pakistan																										3				﻿ERR051789			Shah et al. EID 2015
1154	F1DN4	2010			Pakistan																										3				﻿ERR051745			Shah et al. EID 2015
1155	CNRVC090143	2009			Pakistan																										3				ERR1878576			Weill et al. Science 2017
1156	F4D48	2010			Pakistan																										3				﻿ERR051748			Shah et al. EID 2015
1157	S14P9	2010			Pakistan																										3				﻿ERR051777			Shah et al. EID 2015
1158	2011EL_1137	2009			Republic of South Africa																										3	AFR11			SRR774784			Katz et al. Mbio 2013
1159	S0034	2002			Mozambique																										3	AFR11			ERS1938058			Garrine et al. PLoS Neglect Trop Dis 2017
1160	S1020229_6	2010			Mozambique																										3	AFR11			ERS1938072			Garrine et al. PLoS Neglect Trop Dis 2017
1161	S1019828_5	2010			Mozambique																										3	AFR11			ERS1938068			Garrine et al. PLoS Neglect Trop Dis 2017
1162	CP1038	2009			Zimbabwe																										3	AFR11			SRR227311			Katz et al. Mbio 2013
1163	Zim_12	2009			Zimbabwe																										3	AFR11			ERR044798			Weill et al. Science 2017
1164	S0074	2003			Mozambique																										3	AFR11			ERS1938060			Garrine et al. PLoS Neglect Trop Dis 2017
1165	S152	2003			Mozambique																										3	AFR11			ERS1938085			Garrine et al. PLoS Neglect Trop Dis 2017
1166	S0014	2002			Mozambique																										3	AFR11			ERS1938051			Garrine et al. PLoS Neglect Trop Dis 2017
1167	S121	2003			Mozambique																										3	AFR11			ERS1938079			Garrine et al. PLoS Neglect Trop Dis 2017
1168	S0035	2002			Mozambique																										3	AFR11			ERS1938059			Garrine et al. PLoS Neglect Trop Dis 2017
1169	S24RG6	2010			Pakistan																										3				﻿ERR051787			Shah et al. EID 2015
1170	S27RG11	2010			Pakistan																										3				﻿ERR051790			Shah et al. EID 2015
1171	F19KTH2	2010			Pakistan																										3				﻿ERR051763			Shah et al. EID 2015
1172	S12P76	2010			Pakistan																										3				﻿ERR051775			Shah et al. EID 2015
1173	S13P83	2010			Pakistan																										3				﻿ERR051776			Shah et al. EID 2015
1174	S18HH4	2010			Pakistan																										3				﻿ERR051781			Shah et al. EID 2015
1175	S19HH5	2010			Pakistan																										3				﻿ERR051782			Shah et al. EID 2015
1176	F15KTH7	2010			Pakistan																										3				﻿ERR051759			Shah et al. EID 2015
1177	F16KTH6	2010			Pakistan																										3				﻿ERR051760			Shah et al. EID 2015
1178	F5D38	2010			Pakistan																										3				﻿ERR051749			Shah et al. EID 2015
1179	F2D59	2010			Pakistan																										3				﻿ERR051746			Shah et al. EID 2015
1180	F11D4	2010			Pakistan																										3				﻿ERR051755			Shah et al. EID 2015
1181	F7D30	2010			Pakistan																										3				﻿ERR051751			Shah et al. EID 2015
1182	S1KCH15	2010			Pakistan																										3				﻿ERR051764			Shah et al. EID 2015
1183	S21HH15	2010			Pakistan																										3				﻿ERR051784			Shah et al. EID 2015
1184	S25R22	2010			Pakistan																										3				﻿ERR051788			Shah et al. EID 2015
1185	F12D1	2010			Pakistan																										3				﻿ERR051756			Shah et al. EID 2015
1186	S16HH1	2010			Pakistan																										3				﻿ERR051779			Shah et al. EID 2015
1187	S20HH14	2010			Pakistan																										3				﻿ERR051783			Shah et al. EID 2015
1188	S22HH17	2010			Pakistan																										3				﻿ERR051785			Shah et al. EID 2015
1189	F14KPD3	2010			Pakistan																										3				﻿ERR051758			Shah et al. EID 2015
1190	S17HH3	2010			Pakistan																										3				﻿ERR051780			Shah et al. EID 2015
1191	F18KTH3	2010			Pakistan																										3				﻿ERR051762			Shah et al. EID 2015
1192	F17KTH4	2010			Pakistan																										3				﻿ERR051761			Shah et al. EID 2015
1193	S8KCH18	2010			Pakistan																										3				﻿ERR051771			Shah et al. EID 2015
1194	THSTI_L9496	2006			India																										3				ERR1880834			Weill et al. Science 2017
1195	4519	2005			India																										3				ERR025374			Mutreja et al. Nature 2011
1196	THSTI_L19089	2006			India																										3				ERR1880833			Weill et al. Science 2017
1197	THSTI_K9398	2005			India																										3				ERR1880832			Weill et al. Science 2017
1198	CNRVC060089	2006			India																										3				ERR1878151			Weill et al. Science 2017
1199	VC2454-CDC	2005			China																										3				ERR579089			Didelot et al. PLoS Genet 2015
1200	4538	2007			India																										3				ERR025360			Mutreja et al. Nature 2011
1201	MBN17	2004			India																										3				ERR018123			Mutreja et al. Nature 2011
1202	KNC1709	2009			Kenya																										3				ERR114418			Kiiru et al. Plos One 2013
1203	CNRVC060333	2006			India/Nepal																										3				ERR1878548			Weill et al. Science 2017
1204	THSTI_IDH01405	2009			India																										3				ERR1880825			Weill et al. Science 2017
1205	THSTI_IDH01272	2008			India																										3				ERR1880824			Weill et al. Science 2017
1206	VC-19	2010			Nepal																										3				SRR308722			Hendriksen et al. Mbio 2011
1207	VC-6	2010			Nepal																										3				SRR308703			Hendriksen et al. Mbio 2011
1208	IDHO1'726	2009			India																										3				ERR018187			Mutreja et al. Nature 2011
1209	CNRVC110078	2011			Bangladesh																										3				ERR2265590			Weill et al. Nature 2019
1210	CP1050	2010			Bangladesh																										3				SRR227335			Katz et al. Mbio 2013
1211	CP1048	2010			Bangladesh																										3				SRR227303			Katz et al. Mbio 2013
1212	THSTI_IDH02834	2010			India																										3				ERR1880827			Weill et al. Science 2017
1213	THSTI_IDH02959	2010			India																										3				ERR1880828			Weill et al. Science 2017
1214	VC-15	2010			Nepal																										3				SRR308716			Hendriksen et al. Mbio 2011
1215	VC-18	2010			Nepal																										3				SRR308721			Hendriksen et al. Mbio 2011
1216	5417	2009			India																										3				ERR351191			Abd El Ghany et al. PLoS Negl Trop Dis 2014
1217	6734	2009			India																										3				ERR351205			Abd El Ghany et al. PLoS Negl Trop Dis 2014
1218	KNC231	2009			Kenya																										3				ERR117600			Kiiru et al. Plos One 2013
1219	6016	2009			India																										3				ERR351193			Abd El Ghany et al. PLoS Negl Trop Dis 2014
1220	5663	2009			India																										3				ERR351192			Abd El Ghany et al. PLoS Negl Trop Dis 2014
1221	7683	2009			India																										3				ERR351207			Abd El Ghany et al. PLoS Negl Trop Dis 2014
1222	5185	2009			India																										3				ERR351179			Abd El Ghany et al. PLoS Negl Trop Dis 2014
1223	6259	2009			India																										3				ERR351199			Abd El Ghany et al. PLoS Negl Trop Dis 2014
1224	6557	2009			India																										3				ERR351203			Abd El Ghany et al. PLoS Negl Trop Dis 2014
1225	5046	2009			India																										3				ERR351175			Abd El Ghany et al. PLoS Negl Trop Dis 2014
1226	5202	2009			India																										3				ERR351185			Abd El Ghany et al. PLoS Negl Trop Dis 2014
1227	4966	2009			India																										3				ERR351174			Abd El Ghany et al. PLoS Negl Trop Dis 2014
1228	CNRVC140160	2010			Niger																										3	AFR12			ERR1878611			Weill et al. Science 2017
1229	CNRVC100159	2010			Nigeria																										3	AFR12			ERR1878583			Weill et al. Science 2017
1230	CNRVC100224	2010			Nigeria																										3	AFR12			ERR1878589			Weill et al. Science 2017
1231	CNRVC090182	2009			Cameroon																										3	AFR12			ERR1878580			Weill et al. Science 2017
1232	CNRVC090175	2009			Nigeria																										3	AFR12			ERR1878578			Weill et al. Science 2017
1233	CNRVC090177	2009			Nigeria																										3	AFR12			ERR1878579			Weill et al. Science 2017
1234	CNRVC110128	2010			Cameroon																										3	AFR12			ERR1878598			Weill et al. Science 2017
1235	CNRVC100246	2010			Chad																										3	AFR12			ERR1878591			Weill et al. Science 2017
1236	CNRVC100240	2010			Chad																										3	AFR12			ERR1878590			Weill et al. Science 2017
1237	2010EL_1749	2010			Cameroon																										3	AFR12			SRR773655			Katz et al. Mbio 2013
1238	CNRVC140167	2010			Niger																										3	AFR12			ERR1878612			Weill et al. Science 2017
1239	CNRVC100186	2010			Cameroon																										3	AFR12			ERR1878588			Weill et al. Science 2017
1240	CNRVC110230	2011			Chad																										3	AFR12			ERR1878599			Weill et al. Science 2017
1241	CNRVC110241	2011			Chad																										3	AFR12			ERR1878600			Weill et al. Science 2017
1242	L403	2011			Togo																										3	AFR12			ERR572585			Weill et al. Science 2017
1243	L395	2010			Togo																										3	AFR12			ERR572839			Weill et al. Science 2017
1244	L410	2012			Togo																										3	AFR12			ERR572590			Weill et al. Science 2017
1245	L397	2010			Togo																										3	AFR12			ERR572580			Weill et al. Science 2017
1246	CNRVC110096	2010			Cameroon																										3	AFR12			ERR1878595			Weill et al. Science 2017
1247	CNRVC110113	2011			Cameroon																										3	AFR12			ERR1878596			Weill et al. Science 2017
1248	CNRVC110120	2011			Cameroon																										3	AFR12			ERR1878597			Weill et al. Science 2017
1249	L413	2012			Togo																										3	AFR12			ERR572592			Weill et al. Science 2017
1250	L408	2011			Togo																										3	AFR12			ERR572589			Weill et al. Science 2017
1251	L409	2012			Togo																										3	AFR12			ERR572842			Weill et al. Science 2017
1252	CNRVC110060	2011			Nigeria																										3	AFR12			ERR1878594			Weill et al. Science 2017
1253	CNRVC110058	2011			Nigeria																										3	AFR12			ERR1878593			Weill et al. Science 2017
1254	CNRVC110262	2011			Nigeria																										3	AFR12			ERR1878601			Weill et al. Science 2017
1255	CNRVC140027	2014			Nigeria																										3	AFR12			ERR1878609			Weill et al. Science 2017
1256	CNRVC140150	2014			Nigeria																										3	AFR12			ERR1878610			Weill et al. Science 2017
1257	468_14	2014			Ghana																										3	AFR12			ERR1024524			Weill et al. Science 2017
1258	262_14	2014			Ghana																										3	AFR12			ERR1024526			Weill et al. Science 2017
1259	19_14	2014			Ghana																										3	AFR12			ERR1024521			Weill et al. Science 2017
1260	76	2011	Europe	Eastern Europe	Ukraine	Mariupol	Human		wild type	O1	ctxB7	A266G	VSP-II (Del VC_0495-VC_0512::ISVch4)	Not done		/	/	ICEVchInd5/ICEVchBan5	G248T (S83I)	C254T (S85L)	strA/strB	/	floR	/	sul2	/	dfrA1	C13T (Q5STOP)	C505T (R169C)	/	3	EUR8				MPVL00000000.1		Smirnova et al. Genome Announc 2017
1261	31	2011	Europe	Eastern Europe	Ukraine	Mariupol	Human		wild type	O1	ctxB7	A266G	VSP-II (Del VC_0495-VC_0512::ISVch4)	Not done		/	/	ICEVchInd5/ICEVchBan5	G248T (S83I)	C254T (S85L	strA/strB	/	floR	/	sul2	/	dfrA1	C13T (Q5STOP)	C505T (R169C)	/	3	EUR8				LJFF00000000.1		Kuleshov et al. IGE 2016
1262	39	2011	Europe	Eastern Europe	Ukraine	Mariupol	Waste water		wild type	O1	ctxB7	A266G	VSP-II (Del VC_0495-VC_0512::ISVch4)	Not done		/	/	ICEVchInd5/ICEVchBan5	G248T (S83I)	C254T (S85L	strA/strB	/	floR	/	sul2	/	dfrA1	C13T (Q5STOP)	C505T (R169C)	/	3	EUR8				LJFG00000000.1		Kuleshov et al. IGE 2016
1263	THSTI_23485	2010			India																										3				ERR2269921			Weill et al. Nature 2019
1264	THSTI_23835	2010			India																										3				ERR2269922			Weill et al. Nature 2019
1265	THSTI_26866	2011			India																										3				ERR2269923			Weill et al. Nature 2019
1266	THSTI_26871	2011			India																										3				ERR2269924			Weill et al. Nature 2019
1267	VC-26	2010			Nepal																										3				SRR308727			Hendriksen et al. Mbio 2011
1268	VC-25	2010			Nepal																										3				SRR308726			Hendriksen et al. Mbio 2011
1269	VC-14	2010			Nepal																										3				SRR308715			Hendriksen et al. Mbio 2011
1270	CNRVC100278	2010			Haiti																										3				ERR1878592			Weill et al. Science 2017
1271	HCUF01	2010			Haiti																										3				SRR135540			Katz et al. Mbio 2013
1272	THSTI_20370	2010			India																										3				ERR2269808			Weill et al. Nature 2019
1273	HC-22A1	2010			Haiti																										3				SRR191381			Katz et al. Mbio 2013
1274	HC-40A1	2010			Haiti																										3				SRR135545			Katz et al. Mbio 2013
1275	HC-68A1	2010			Haiti																										3				SRR191363			Katz et al. Mbio 2013
1276	2010EL_1792	2010			Haiti																										3					AELJ00000000.1		Reimer et al. EID 2011
1277	2010EL_1798	2010			Haiti																										3					AELI00000000.1		Reimer et al. EID 2011
1278	2010EL_1786	2010			Haiti																										3					CP003069.1/CP003070.1		Reimer et al. EID 2011
1279	THSTI_26907	2011			India																										3				ERR2269925			Weill et al. Nature 2019
1280	THSTI_32676	2012			India																										3				ERR2269928			Weill et al. Nature 2019
1281	THSTI_33102	2012			India																										3				ERR2269929			Weill et al. Nature 2019
1282	THSTI_36124	2013			India																										3				ERR2269930			Weill et al. Nature 2019
1283	THSTI_36136	2013			India																										3				ERR2269945			Weill et al. Nature 2019
1284	THSTI_36268	2013			India																										3				ERR2269946			Weill et al. Nature 2019
1285	CNRVC140176	2014			India																										3				ERR2265649			Weill et al. Nature 2019
1286	THSTI_36133	2013			India																										3				ERR2269944			Weill et al. Nature 2019
1287	THSTI_41049	2014			India																										3				ERR2269947			Weill et al. Nature 2019
1288	THSTI_45544	2015			India																										3				ERR2269950			Weill et al. Nature 2019
1289	THSTI_45983	2015			India																										3				ERR2269952			Weill et al. Nature 2019
1290	THSTI_46073	2015			India																										3				ERR2269953			Weill et al. Nature 2019
1291	CNRVC150140	2015			India																										3				ERR2265652			Weill et al. Nature 2019
1292	THSTI_52586	2016			India																										3				ERR2270655			Weill et al. Nature 2019
1293	THSTI_41055	2014			India																										3				ERR2269948			Weill et al. Nature 2019
1294	THSTI_41081	2014			India																										3				ERR2269949			Weill et al. Nature 2019
1295	THSTI_45869	2015			India																										3				ERR2269951			Weill et al. Nature 2019
1296	THSTI_52629	2016			India																										3				ERR2270657			Weill et al. Nature 2019
1297	THSTI_52588	2016			India																										3				ERR2270656			Weill et al. Nature 2019
1298	THSTI_55199	2017			India																										3				ERR2270659			Weill et al. Nature 2019
1299	THSTI_52665	2016			India																										3				ERR2270658			Weill et al. Nature 2019
1300	THSTI_56650	2017			India																										3				ERR2270660			Weill et al. Nature 2019
1301	THSTI_56695	2017			India																										3				ERR2270661			Weill et al. Nature 2019
1302	THSTI_56712	2017			India																										3				ERR2270662			Weill et al. Nature 2019
1303	Tanz_48	2015			Tanzania																										3	AFR13			ERS2318700			Kachwamba et al. BMC Infect Dis 2017
1304	Tanz_33	2015			Tanzania																										3	AFR13			ERS2318693			Kachwamba et al. BMC Infect Dis 2017
1305	Tanz_14	2015			Tanzania																										3	AFR13			ERS2318685			Kachwamba et al. BMC Infect Dis 2017
1306	Tanz_42	2015			Tanzania																										3	AFR13			ERS2318697			Kachwamba et al. BMC Infect Dis 2017
1307	Tanz_9	2015			Tanzania																										3	AFR13			ERS2318682			Kachwamba et al. BMC Infect Dis 2017
1308	Tanz_2	2015			Tanzania																										3	AFR13			ERS2318680			Kachwamba et al. BMC Infect Dis 2017
1309	Tanz_3	2015			Tanzania																										3	AFR13			ERS2318681			Kachwamba et al. BMC Infect Dis 2017
1310	4621STDY6714750	2015			Kenya																										3	AFR13			ERS1572785			Weill et al. Nature 2019
1311	4621STDY6714758	2015			Kenya																										3	AFR13			ERS1572793			Weill et al. Nature 2019
1312	4621STDY6714780	2016			Kenya																										3	AFR13			ERS1572815			Weill et al. Nature 2019
1313	31_1	2015			Kenya																										3	AFR13			ERR2265589			Weill et al. Nature 2019
1314	UG026	2015			Uganda																										3	AFR13				SAMN08744332		Bwire et al. PLoS Negl Trop Dis 2018
1315	UG020	2016			Uganda																										3	AFR13				SAMN08744331		Bwire et al. PLoS Negl Trop Dis 2018
1316	UG010	2016			Uganda																										3	AFR13				SAMN08744330		Bwire et al. PLoS Negl Trop Dis 2018
1317	4621STDY6714748	2015			Kenya																										3	AFR13			ERS1572783			Weill et al. Nature 2019
1318	4621STDY6714749	2015			Kenya																										3	AFR13			ERS1572784			Weill et al. Nature 2019
1319	CNRVC170179	2017	Asia		Yemen																										3	AFR13			ERR2269617			Weill et al. Nature 2019
1320	CNRVC170177	2016	Asia		Yemen																										3	AFR13			ERR2269615			Weill et al. Nature 2019
1321	CNRVC170168	2016	Asia		Yemen																										3	AFR13			ERR2265674			Weill et al. Nature 2019
1322	CNRVC170175	2016	Asia		Yemen																										3	AFR13			ERR2269613			Weill et al. Nature 2019
1323	CNRVC170208	2017	Asia		Yemen																										3	AFR13			ERR2269811			Weill et al. Nature 2019
1324	CNRVC170197	2017	Asia		Yemen																										3	AFR13			ERR2269710			Weill et al. Nature 2019

## Sheet: Abbreviations
Antimicrobial resistance phenotype
STR, streptomycin; SUL, sulfonamides; O129, vibriostatic agent O/129; CHL, chloramphenicol; SXT, sulfamethoxazole-trimethoprim; TET, tetracycline; NAL, nalidixic acid; CIP, ciproflacin; FUR, nitrofurantoin; PB, polymyxin B; CS, polymyxin E; antimicrobial drug in brackets means intermediate susceptibility to this drug.
wbeT
wild type (G387A/N16961)
Other columns
/, not found
